# Supplementary material for: A hybrid machine learning model for pulmonary tuberculosis forecasting of Chongqing with adjacent-region data
Source: PLoS One. 2025 Dec 31;20(12):e0339453. doi: 10.1371/journal.pone.0339453 (PMC12755765; doi:10.1371/journal.pone.0339453)
Supplement: S1 File — (ZIP) [file pone.0339453.s001.zip]

Archive with 76 entries (71 files):
- PTB_code/
- PTB_code/3.2baseline_classic_ml.py
- PTB_code/3.3_SARIMA_BPNN_ELM.py
- PTB_code/3.3_SARIMA_SVR_ELM.py
- PTB_code/3.3_SARIMA_XGB_ELM.py
- PTB_code/3.4.1.py
- PTB_code/3.4.2.py
- PTB_code/3.5baseline_hybrid.py
- PTB_code/3.6DM_test.py
- PTB_code/exports/
- PTB_code/exports/ablation_regions_count_summary.csv
- PTB_code/exports/baseline_preds_chongqing_2017_2019.csv
- PTB_code/exports/baseline_preds_chongqing_2017_2019.npz
- PTB_code/exports/baseline_preds_chongqing_2017_2019.xlsx
- PTB_code/exports/chongqing_all_models_2017_2019.svg
- PTB_code/exports/chongqing_hybrid_models_2017_2019.svg
- PTB_code/exports/chongqing_no_ssa_elm_test_2017_2019.csv
- PTB_code/exports/chongqing_ssa_elm_test_2017_2019.csv
- PTB_code/exports/chongqing_ssa_elm_test_2017_2019_k1.csv
- PTB_code/exports/chongqing_ssa_elm_test_2017_2019_k2.csv
- PTB_code/exports/chongqing_ssa_elm_test_2017_2019_k3.csv
- PTB_code/exports/chongqing_ssa_elm_test_2017_2019_k4.csv
- PTB_code/exports/chongqing_ssa_elm_test_2017_2019_k5.csv
- PTB_code/exports/chongqing_ssa_elm_test_2017_2019_k6.csv
- PTB_code/exports/combo_preds_chongqing_2017_2019_BPNN_robust.csv
- PTB_code/exports/combo_preds_chongqing_2017_2019_four_only.csv
- PTB_code/exports/combo_preds_chongqing_2017_2019_XGB_robust.csv
- PTB_code/exports/dm_results_HLN.csv
- PTB_code/exports/dm_results_vs_ours_2017_2019.csv
- PTB_code/exports/eight_curves_ablation_k1_to_k6_plus_rongyu.svg
- PTB_code/exports/fig_chongqing_core_vs_classic.svg
- PTB_code/exports/fig_chongqing_core_vs_ml.svg
- PTB_code/exports/hybrid_metrics_chongqing_2017_2019.csv
- PTB_code/exports/hybrid_preds_chongqing_2017_2019.csv
- PTB_code/exports/hybrid_preds_long_chongqing_2017_2019.csv
- PTB_code/exports/seven_curves_ablation_k1_to_k6_named.svg
- PTB_code/my_data/
- PTB_code/my_data/2005_monthly_extracted.csv
- PTB_code/my_data/2006_monthly_extracted.csv
- PTB_code/my_data/2007_monthly_extracted.csv
- PTB_code/my_data/2008_monthly_extracted.csv
- PTB_code/my_data/2009_monthly_extracted.csv
- PTB_code/my_data/2010_monthly_extracted.csv
- PTB_code/my_data/2011_monthly_extracted.csv
- PTB_code/my_data/2012_monthly_extracted.csv
- PTB_code/my_data/2013_monthly_extracted.csv
- PTB_code/my_data/2014_monthly_extracted.csv
- PTB_code/my_data/2015_monthly_extracted.csv
- PTB_code/my_data/2016_monthly_extracted.csv
- PTB_code/my_data/2017_monthly_extracted.csv
- PTB_code/my_data/2018_monthly_extracted.csv
- PTB_code/my_data/2019_monthly_extracted.csv
- PTB_code/my_data_rongyu/
- PTB_code/my_data_rongyu/2005_monthly_extracted.csv
- PTB_code/my_data_rongyu/2006_monthly_extracted.csv
- PTB_code/my_data_rongyu/2007_monthly_extracted.csv
- PTB_code/my_data_rongyu/2008_monthly_extracted.csv
- PTB_code/my_data_rongyu/2009_monthly_extracted.csv
- PTB_code/my_data_rongyu/2010_monthly_extracted.csv
- PTB_code/my_data_rongyu/2011_monthly_extracted.csv
- PTB_code/my_data_rongyu/2012_monthly_extracted.csv
- PTB_code/my_data_rongyu/2013_monthly_extracted.csv
- PTB_code/my_data_rongyu/2014_monthly_extracted.csv
- PTB_code/my_data_rongyu/2015_monthly_extracted.csv
- PTB_code/my_data_rongyu/2016_monthly_extracted.csv
- PTB_code/my_data_rongyu/2017_monthly_extracted.csv
- PTB_code/my_data_rongyu/2018_monthly_extracted.csv
- PTB_code/my_data_rongyu/2019_monthly_extracted.csv
- PTB_code/picture/
- PTB_code/picture/picture_3.3.ipynb
- PTB_code/picture/picture_classic_ml.py
- PTB_code/picture/picture_hybrid.py
- PTB_code/README.txt
- PTB_code/requirements.txt
- PTB_code/SARIMA_SVR_ELM.py
- PTB_code/SARIMA_SVR_ELM_SSA.py
