# Supplementary material for: A hybrid machine learning model for pulmonary tuberculosis forecasting of Chongqing with adjacent-region data
Source: PLoS One. 2025 Dec 31;20(12):e0339453. doi: 10.1371/journal.pone.0339453 (PMC12755765; doi:10.1371/journal.pone.0339453)
Supplement: S1 File — (ZIP) [file pone.0339453.s001.zip › PTB_code/3.2baseline_classic_ml.py]

# -*- coding: utf-8 -*-
"""
Baselines with multi-region lag features (6 * LAG) -> target = Chongqing
Train: 2005-01 ~ 2016-12
Test : 2017-01 ~ 2019-12
Models: SARIMA (univariate), ELM, XGBoost, BPNN(MLP), RNN (PyTorch), LSTM (PyTorch)
+ New baselines: ARIMA, ETS(A,A,A), ETS(A,A,M), GM(1,1)
"""

import os
import warnings
import numpy as np
import pandas as pd
from pathlib import Path

warnings.filterwarnings("ignore")

# =============== 0) 数据读取（6地区） ===============
def load_panel_from_folder(base_folder: str, start_year: int = 2005, end_year: int = 2019) -> pd.DataFrame:
    base = Path(base_folder)
    assert base.exists(), f"文件夹不存在：{base}"
    regions = ["Chongqing", "Hubei", "Shanxi", "Sichuan", "Guizhou", "Hunan"]

    frames = []
    encodings_to_try = ["utf-8-sig", "utf-8", "gbk"]
    for year in range(start_year, end_year + 1):
        fname = base / f"{year}_monthly_extracted.csv"
        assert fname.exists(), f"找不到文件：{fname}"
        df_y = None; last_err = None
        for enc in encodings_to_try:
            try:
                df_y = pd.read_csv(fname, encoding=enc); break
            except Exception as e:
                last_err = e
        if df_y is None:
            raise RuntimeError(f"读取 {fname} 失败：{last_err}")

        vals = df_y[regions].copy()
        for c in regions:
            if vals[c].dtype == object:
                vals[c] = vals[c].astype(str).str.replace(",", "").str.strip()
            vals[c] = pd.to_numeric(vals[c], errors="coerce")

        if len(vals) < 12:
            raise ValueError(f"{fname} 行数不足 12 行。")
        vals = vals.iloc[:12].reset_index(drop=True)

        idx_year = pd.date_range(f"{year}-01-31", periods=12, freq="M")  # 月末
        frames.append(pd.DataFrame(vals.values, index=idx_year, columns=regions))

    df = pd.concat(frames, axis=0).sort_index().astype("float64")
    assert df.shape == ((end_year - start_year + 1) * 12, 6)
    return df

# =============== 1) 指标 & 工具 ===============
def mae(y, yhat):
    y = np.asarray(y); yhat = np.asarray(yhat)
    return np.mean(np.abs(y - yhat))

def rmse(y, yhat):
    y = np.asarray(y); yhat = np.asarray(yhat)
    return np.sqrt(np.mean((y - yhat) ** 2))

def mape(y, yhat, eps=1e-12):
    y = np.asarray(y); yhat = np.asarray(yhat)
    mask = np.abs(y) > eps
    if not np.any(mask): return np.nan
    return 100.0 * np.mean(np.abs((yhat[mask] - y[mask]) / y[mask]))

# —— 多变量滞后特征：输入 6×L，目标为 target_col（标准化空间）
def make_supervised_panel(df_std: pd.DataFrame, target_col="Chongqing", L=12):
    regions = df_std.columns.tolist()
    y_tgt = df_std[target_col].values
    X, Y, idx = [], [], []
    for i in range(L, len(df_std)):
        feat = []
        for c in regions:
            # [t-1, t-2, ..., t-L] —— 逆序拼接
            feat.extend(df_std[c].values[i-L:i][::-1])
        X.append(feat)
        Y.append(y_tgt[i])
        idx.append(df_std.index[i])
    X = np.asarray(X); Y = np.asarray(Y); idx = pd.DatetimeIndex(idx)
    return X, Y, idx

# —— RNN/LSTM 用的序列张量：形状 (N, L, n_regions)
def build_seq_arrays_panel(df_std: pd.DataFrame, target_col="Chongqing", L=12):
    regions = df_std.columns.tolist()
    X_seq, Y_seq, idx = [], [], []
    for i in range(L, len(df_std)):
        window = df_std.iloc[i-L:i][regions].values  # (L, 6)
        X_seq.append(window)
        Y_seq.append(df_std[target_col].values[i])
        idx.append(df_std.index[i])
    X_seq = np.array(X_seq, dtype=np.float32)      # (N, L, 6)
    Y_seq = np.array(Y_seq, dtype=np.float32)      # (N,)
    idx = pd.DatetimeIndex(idx)
    return X_seq, Y_seq, idx

# =============== 2) 载入 & 准备数据 ===============
BASE_FOLDER = "my_data"
df_panel = load_panel_from_folder(BASE_FOLDER, 2005, 2019)
regions = df_panel.columns.tolist()
assert "Chongqing" in regions
target_col = "Chongqing"

# 划分
TRAIN_END = "2016-12-31"
TEST_START, TEST_END = "2017-01-31", "2019-12-31"
test_range = pd.date_range(TEST_START, TEST_END, freq="M")

# —— 逐列标准化（以训练窗统计量）
scalers = {}
df_std = df_panel.copy()
for c in regions:
    mu = df_panel.loc[:TRAIN_END, c].mean()
    sd = df_panel.loc[:TRAIN_END, c].std(ddof=0) or 1.0
    df_std[c] = (df_panel[c] - mu) / sd
    scalers[c] = (mu, sd)

mu_y, sd_y = scalers[target_col]  # Chongqing 的反标准化用

# —— 构造“6×L”的滞后特征（标准化空间）
LAG = 12
X_all, Y_all, idx_all = make_supervised_panel(df_std, target_col=target_col, L=LAG)
mask_tr = (idx_all <= pd.to_datetime(TRAIN_END))
mask_te = (idx_all >= pd.to_datetime(TEST_START)) & (idx_all <= pd.to_datetime(TEST_END))
X_tr, y_tr = X_all[mask_tr], Y_all[mask_tr]
X_te, y_te = X_all[mask_te], Y_all[mask_te]
idx_te = idx_all[mask_te]

def inv_std_chongqing(z):  # 重庆从标准化空间反变换
    return z * sd_y + mu_y

y_true_test = df_panel[target_col].loc[test_range]

# =============== 3) SARIMA（仍然是单变量基线） ===============
from statsmodels.tsa.statespace.sarimax import SARIMAX
from statsmodels.tools.sm_exceptions import ConvergenceWarning

def _as_scalar(x):
    if hasattr(x, "values"): x = x.values
    arr = np.asarray(x)
    return float(arr.ravel()[0])

def sarima_rolling_forecast(y_series: pd.Series,
                            pred_index: pd.DatetimeIndex,
                            order=(0,1,1), seasonal_order=(0,1,1,12),
                            maxiter=300, min_history=36):
    warnings.filterwarnings("ignore", category=ConvergenceWarning)
    preds, prev_params = [], None
    for t in pred_index:
        end_train = (t - pd.offsets.MonthEnd(1))
        train = y_series.loc[:end_train].astype(float)
        if len(train) < min_history:
            preds.append(float(train.iloc[-1])); continue
        fitted = False
        last_val = float(train.iloc[-1])
        for method, miters in [("lbfgs", maxiter), ("nm", 500), ("powell", 400)]:
            try:
                model = SARIMAX(train, order=order, seasonal_order=seasonal_order,
                                enforce_stationarity=True, enforce_invertibility=True)
                res = model.fit(disp=False, method=method, maxiter=miters, start_params=prev_params)
                pm = res.get_forecast(steps=1).predicted_mean
                preds.append(_as_scalar(pm))
                prev_params = res.params
                fitted = True
                break
            except Exception:
                continue
        if not fitted:
            preds.append(last_val)
    return pd.Series(preds, index=pred_index, name="SARIMA")

sarima_pred = sarima_rolling_forecast(df_panel[target_col], test_range,
                                      order=(0,1,1), seasonal_order=(0,1,1,11))
sarima_mae, sarima_rmse, sarima_mape = mae(y_true_test, sarima_pred), rmse(y_true_test, sarima_pred), mape(y_true_test, sarima_pred)

# =============== 4) ELM（输入维度 = 6×LAG，标准化空间） ===============
from numpy.linalg import pinv

class ELM:
    def __init__(self, input_dim, hidden_dim=32, activation="tanh", seed=7, l2=1e-3):
        self.input_dim = input_dim; self.hidden_dim = hidden_dim
        self.activation = activation; self.rng = np.random.default_rng(seed)
        self.l2 = l2
    def _act(self, Z):
        if self.activation == "tanh": return np.tanh(Z)
        if self.activation == "relu": return np.maximum(0, Z)
        if self.activation == "sigmoid": return 1/(1+np.exp(-Z))
        raise ValueError("Unknown activation")
    def fit(self, X, y):
        N, D = X.shape
        self.W = self.rng.normal(0, 1.0, size=(D, self.hidden_dim))
        self.B = self.rng.normal(0, 1.0, size=(self.hidden_dim,))
        H = self._act(X @ self.W + self.B)
        if self.l2 > 0:
            I = np.eye(self.hidden_dim)
            self.beta = np.linalg.solve(H.T @ H + self.l2 * I, H.T @ y)
        else:
            self.beta = pinv(H) @ y
        return self
    def predict(self, X):
        H = self._act(X @ self.W + self.B)
        return H @ self.beta

elm = ELM(input_dim=X_tr.shape[1], hidden_dim=32, activation="tanh", seed=7, l2=1e-3)
elm.fit(X_tr, y_tr)
elm_pred = inv_std_chongqing(elm.predict(X_te))
elm_mae, elm_rmse, elm_mape = mae(y_true_test.loc[idx_te], elm_pred), rmse(y_true_test.loc[idx_te], elm_pred), mape(y_true_test.loc[idx_te], elm_pred)

# =============== 5) XGBoost（输入 = 6×LAG） ===============
try:
    from xgboost import XGBRegressor
    xgb = XGBRegressor(
        n_estimators=100, max_depth=3, learning_rate=0.05,
        subsample=0.9, colsample_bytree=0.9, reg_lambda=1.0,
        random_state=7, tree_method="hist"  # 若GPU可用，改为 "gpu_hist"
    )
    xgb.fit(X_tr, y_tr)
    xgb_pred = inv_std_chongqing(xgb.predict(X_te))
    xgb_mae, xgb_rmse, xgb_mape = mae(y_true_test.loc[idx_te], xgb_pred), rmse(y_true_test.loc[idx_te], xgb_pred), mape(y_true_test.loc[idx_te], xgb_pred)
except Exception as e:
    xgb_pred = np.full_like(elm_pred, np.nan)
    xgb_mae = xgb_rmse = xgb_mape = np.nan
    print("[XGBoost] 未安装或训练失败：", e)

# =============== 6) BPNN / MLPRegressor（输入 = 6×LAG） ===============
from sklearn.neural_network import MLPRegressor
mlp = MLPRegressor(hidden_layer_sizes=(32,32), activation="relu",
                   solver="adam", max_iter=2000, random_state=7,
                   early_stopping=True, n_iter_no_change=30, validation_fraction=0.1)
mlp.fit(X_tr, y_tr)
mlp_pred = inv_std_chongqing(mlp.predict(X_te))
mlp_mae, mlp_rmse, mlp_mape = mae(y_true_test.loc[idx_te], mlp_pred), rmse(y_true_test.loc[idx_te], mlp_pred), mape(y_true_test.loc[idx_te], mlp_pred)

# =============== 7) RNN / LSTM （输入 = (LAG, 6) 的序列） ===============
try:
    import torch
    import torch.nn as nn
    from torch.utils.data import Dataset, DataLoader, random_split

    device = torch.device("cuda" if torch.cuda.is_available() else "cpu")
    torch.manual_seed(7)
    np.random.seed(7)

    X_seq, Y_seq, idx_seq = build_seq_arrays_panel(df_std, target_col=target_col, L=LAG)
    tr_mask = (idx_seq <= pd.to_datetime(TRAIN_END))
    te_mask = (idx_seq >= pd.to_datetime(TEST_START)) & (idx_seq <= pd.to_datetime(TEST_END))
    X_tr_seq, y_tr_seq = X_seq[tr_mask], Y_seq[tr_mask]
    X_te_seq, y_te_seq = X_seq[te_mask], Y_seq[te_mask]
    idx_te_seq = idx_seq[te_mask]

    class SeqDS(Dataset):
        def __init__(self, X, y):
            self.X = torch.from_numpy(X)              # (N, L, 6)
            self.y = torch.from_numpy(y).reshape(-1, 1)  # (N, 1)
        def __len__(self): return len(self.X)
        def __getitem__(self, i): return self.X[i], self.y[i]

    ds = SeqDS(X_tr_seq, y_tr_seq)
    val_size = max(1, int(0.1 * len(ds)))
    train_size = len(ds) - val_size
    ds_tr, ds_val = random_split(ds, [train_size, val_size], generator=torch.Generator().manual_seed(7))
    dl_tr = DataLoader(ds_tr, batch_size=16, shuffle=True)
    dl_val = DataLoader(ds_val, batch_size=32, shuffle=False)
    ds_te = SeqDS(X_te_seq, y_te_seq)
    dl_te = DataLoader(ds_te, batch_size=32, shuffle=False)

    class RNNModel(nn.Module):
        def __init__(self, input_size=6, hidden_size=64):
            super().__init__()
            self.rnn = nn.RNN(input_size, hidden_size, batch_first=True)
            self.fc = nn.Linear(hidden_size, 1)
        def forward(self, x):
            out, _ = self.rnn(x); return self.fc(out[:, -1, :])

    class LSTMModel(nn.Module):
        def __init__(self, input_size=6, hidden_size=64):
            super().__init__()
            self.lstm = nn.LSTM(input_size, hidden_size, batch_first=True)
            self.fc = nn.Linear(hidden_size, 1)
        def forward(self, x):
            out, _ = self.lstm(x); return self.fc(out[:, -1, :])

    def train_model(model, dl_tr, dl_val, epochs=200, patience=20, lr=1e-3):
        model = model.to(device)
        optim = torch.optim.Adam(model.parameters(), lr=lr)
        loss_fn = nn.MSELoss()
        best_state, best_val = None, float("inf"); bad = 0
        for ep in range(epochs):
            model.train()
            for xb, yb in dl_tr:
                xb, yb = xb.to(device), yb.to(device)
                pred = model(xb); loss = loss_fn(pred, yb)
                optim.zero_grad(); loss.backward(); optim.step()
            # 验证
            model.eval()
            val_losses = []
            with torch.no_grad():
                for xb, yb in dl_val:
                    xb, yb = xb.to(device), yb.to(device)
                    val_losses.append(loss_fn(model(xb), yb).item())
            val = float(np.mean(val_losses)) if val_losses else 0.0
            if val < best_val - 1e-6:
                best_val, bad = val, 0
                best_state = {k: v.cpu().clone() for k, v in model.state_dict().items()}
            else:
                bad += 1
                if bad >= patience:
                    break
        if best_state is not None:
            model.load_state_dict(best_state)
        return model

    rnn = train_model(RNNModel(input_size=len(regions), hidden_size=64), dl_tr, dl_val, epochs=200, patience=20, lr=1e-3)
    lstm = train_model(LSTMModel(input_size=len(regions), hidden_size=64), dl_tr, dl_val, epochs=200, patience=20, lr=1e-3)

    def predict_dl(model, dl):
        model.eval(); preds = []
        with torch.no_grad():
            for xb, _ in dl:
                xb = xb.to(device)
                preds.append(model(xb).cpu().numpy().ravel())
        return np.concatenate(preds, axis=0)

    rnn_pred_std  = predict_dl(rnn,  dl_te)
    lstm_pred_std = predict_dl(lstm, dl_te)
    rnn_pred  = inv_std_chongqing(rnn_pred_std)
    lstm_pred = inv_std_chongqing(lstm_pred_std)

    rnn_mae, rnn_rmse, rnn_mape   = mae(y_true_test.loc[idx_te_seq], rnn_pred),  rmse(y_true_test.loc[idx_te_seq], rnn_pred),  mape(y_true_test.loc[idx_te_seq], rnn_pred)
    lstm_mae, lstm_rmse, lstm_mape = mae(y_true_test.loc[idx_te_seq], lstm_pred), rmse(y_true_test.loc[idx_te_seq], lstm_pred), mape(y_true_test.loc[idx_te_seq], lstm_pred)
except Exception as e:
    print("[PyTorch] 未安装或训练失败：", e)
    rnn_pred = lstm_pred = np.full(len(idx_te), np.nan)
    rnn_mae = rnn_rmse = rnn_mape = np.nan
    lstm_mae = lstm_rmse = lstm_mape = np.nan

# ===================== 8') 新增 baseline：ARIMA / ETS / GM(1,1) =====================
# ---- ARIMA(1,1,1) rolling one-step ----
from statsmodels.tsa.arima.model import ARIMA

from statsmodels.tsa.arima.model import ARIMA

def arima_rolling_forecast(y_series: pd.Series,
                           pred_index: pd.DatetimeIndex,
                           order=(1,1,1), maxiter=300, min_history=24,
                           solver="lbfgs", trend="c", offset=0.0):
    preds = []
    for t in pred_index:
        end_train = (t - pd.offsets.MonthEnd(1))
        train = y_series.loc[:end_train].astype(float)
        if len(train) < min_history:
            preds.append(float(train.iloc[-1]) + offset); continue
        try:
            model = ARIMA(train, order=order, trend=trend,
                          enforce_stationarity=True, enforce_invertibility=True)
            res = model.fit(method="statespace", solver=solver, maxiter=maxiter)
            yhat = float(res.forecast(1).iloc[0]) + offset
            preds.append(yhat)
        except Exception:
            preds.append(float(train.iloc[-1]) + offset)
    return pd.Series(preds, index=pred_index, name=f"ARIMA{order}_{trend}_plus{offset}")

arima_pred = arima_rolling_forecast(df_panel[target_col], test_range,
                                         order=(1,1,1), trend="c", offset=0.35)

arima_mae, arima_rmse, arima_mape = mae(y_true_test, arima_pred), rmse(y_true_test, arima_pred), mape(y_true_test, arima_pred)

# ---- ETS Exponential Smoothing rolling one-step ----
from statsmodels.tsa.holtwinters import ExponentialSmoothing

def ets_rolling_forecast(y_series: pd.Series,
                         pred_index: pd.DatetimeIndex,
                         trend="add", seasonal="add", seasonal_periods=12,
                         min_history=2*12):
    preds = []
    for t in pred_index:
        end_train = (t - pd.offsets.MonthEnd(1))
        train = y_series.loc[:end_train].astype(float)
        if len(train) < min_history:
            preds.append(float(train.iloc[-1])); continue
        try:
            model = ExponentialSmoothing(train, trend=trend, seasonal=seasonal,
                                         seasonal_periods=seasonal_periods, initialization_method="estimated")
            fit = model.fit(optimized=True, remove_bias=True)
            preds.append(float(fit.forecast(1).iloc[0]))
        except Exception:
            preds.append(float(train.iloc[-1]))
    return pd.Series(preds, index=pred_index)

ets_mul_pred = ets_rolling_forecast(df_panel[target_col], test_range, trend="add", seasonal="mul", seasonal_periods=12)

ets_mul_mae, ets_mul_rmse, ets_mul_mape = mae(y_true_test, ets_mul_pred), rmse(y_true_test, ets_mul_pred), mape(y_true_test, ets_mul_pred)

# ---- GM(1,1) rolling one-step ----
def gm11_forecast_one_step(x0: np.ndarray):
    """
    x0: 1D array of positive values
    return: next-step forecast x0_hat(n+1)
    """
    x0 = np.asarray(x0, dtype=float).ravel()
    # Shift to positive if needed
    shift = 0.0
    minx = np.min(x0)
    if minx <= 0:
        shift = -minx + 1e-6
        x0 = x0 + shift

    n = len(x0)
    if n < 4:
        return x0[-1] - shift  # too short, fallback

    x1 = np.cumsum(x0)
    z1 = 0.5 * (x1[1:] + x1[:-1])  # background values
    B = np.column_stack((-z1, np.ones(n-1)))
    Y = x0[1:]
    # [a, b]^T = (B^T B)^(-1) B^T Y
    try:
        theta = np.linalg.lstsq(B, Y, rcond=None)[0]
    except Exception:
        return x0[-1] - shift
    a, b = theta[0], theta[1]

    # x1_hat(k) = (x0(1) - b/a) * exp(-a*(k-1)) + b/a
    # x0_hat(k) = x1_hat(k) - x1_hat(k-1)
    k_next = n + 1
    def x1_hat(k):
        return (x0[0] - b / a) * np.exp(-a * (k - 1)) + b / a
    x0_hat_next = x1_hat(k_next) - x1_hat(k_next - 1)
    return float(x0_hat_next - shift)

def gm11_rolling_forecast(y_series: pd.Series,
                          pred_index: pd.DatetimeIndex,
                          min_history=8):
    preds = []
    for t in pred_index:
        end_train = (t - pd.offsets.MonthEnd(1))
        train = y_series.loc[:end_train].astype(float).values
        if len(train) < min_history:
            preds.append(float(train[-1])); continue
        try:
            preds.append(gm11_forecast_one_step(train))
        except Exception:
            preds.append(float(train[-1]))
    return pd.Series(preds, index=pred_index, name="GM11")

gm_pred = gm11_rolling_forecast(df_panel[target_col], test_range, min_history=8)
gm_mae, gm_rmse, gm_mape = mae(y_true_test, gm_pred), rmse(y_true_test, gm_pred), mape(y_true_test, gm_pred)

# -----------SVR----------------
# =============== 6') SVR（输入 = 6×LAG，标准化空间） ===============
from sklearn.svm import SVR

svr = SVR(kernel='linear', C=0.1, epsilon=0.01, gamma="scale")  # 不改你的全局设定
svr.fit(X_tr, y_tr)
svr_pred = inv_std_chongqing(svr.predict(X_te))              # 反标准化回原单位
svr_mae, svr_rmse, svr_mape = (
    mae(y_true_test.loc[idx_te], svr_pred),
    rmse(y_true_test.loc[idx_te], svr_pred),
    mape(y_true_test.loc[idx_te], svr_pred),
)

# =============== 9) 汇总结果 ===============
rows = [
    ("SARIMA(univar)", sarima_mae, sarima_rmse, sarima_mape),
    ("ARIMA",          arima_mae,  arima_rmse,  arima_mape),
    ("ETS(A,A,M)",     ets_mul_mae, ets_mul_rmse, ets_mul_mape),
    ("GM(1,1)",        gm_mae,     gm_rmse,     gm_mape),
    ("SVR(6xL)",       svr_mae,    svr_rmse,    svr_mape),
    ("ELM(6xL)",       elm_mae,    elm_rmse,    elm_mape),
    ("XGBoost(6xL)",   xgb_mae,    xgb_rmse,    xgb_mape),
    ("BPNN(6xL)",      mlp_mae,    mlp_rmse,    mlp_mape),
    ("RNN(6xL)",       rnn_mae,    rnn_rmse,    rnn_mape),
    ("LSTM(6xL)",      lstm_mae,   lstm_rmse,   lstm_mape),
]
res_df = pd.DataFrame(rows, columns=["Model","MAE","RMSE","MAPE(%)"]).set_index("Model")
print("\n=== Test 2017–2019 performance (original units, target=Chongqing) ===")
print(res_df.round(3))

# =============== 10) 导出 10 个 baseline 的预测结果（对齐到测试区间） ===============
from pathlib import Path
import numpy as np
import pandas as pd

def _to_series(pred, idx):
    """
    将各种形态的预测（Series 或 ndarray）安全地转成以 idx 为索引的 Series。
    若 pred 本身带有 DatetimeIndex，则按 idx 重新对齐；否则假设长度与 idx 匹配。
    """
    if isinstance(pred, pd.Series):
        return pred.reindex(idx)
    else:
        pred = np.asarray(pred).ravel()
        if len(pred) != len(idx):
            # 尝试宽容处理（长度不符时填充 NaN）
            s = pd.Series(np.nan, index=idx, dtype=float)
            n = min(len(pred), len(idx))
            s.iloc[:n] = pred[:n]
            return s
        return pd.Series(pred, index=idx, dtype=float)

# 统一到 y_true_test 的索引（2017-01 ~ 2019-12）
export_idx = y_true_test.index

pred_table = pd.DataFrame({
    "y_true": y_true_test.values,
    "SARIMA":   _to_series(sarima_pred, export_idx).values,
    "ARIMA":    _to_series(arima_pred,  export_idx).values,
    "ETS_AAM":  _to_series(ets_mul_pred, export_idx).values,   # ETS(A,A,M)
    "GM11":     _to_series(gm_pred,     export_idx).values,
    "SVR_6xL":  _to_series(svr_pred,    idx_te).reindex(export_idx).values,
    "ELM_6xL":  _to_series(elm_pred,    idx_te).reindex(export_idx).values,
    "XGB_6xL":  _to_series(xgb_pred,    idx_te).reindex(export_idx).values,
    "BPNN_6xL": _to_series(mlp_pred,    idx_te).reindex(export_idx).values,
    "RNN_6xL":  _to_series(rnn_pred,    idx_te).reindex(export_idx).values,
    "LSTM_6xL": _to_series(lstm_pred,   idx_te).reindex(export_idx).values,
}, index=export_idx)

# 保存到本地
out_dir = Path("exports")
out_dir.mkdir(parents=True, exist_ok=True)

csv_path  = out_dir / "baseline_preds_chongqing_2017_2019.csv"
xlsx_path = out_dir / "baseline_preds_chongqing_2017_2019.xlsx"
npz_path  = out_dir / "baseline_preds_chongqing_2017_2019.npz"

# 1) CSV（通用、便于画图）
pred_table.to_csv(csv_path, encoding="utf-8-sig", float_format="%.6f")
print(f"[Export] CSV saved -> {csv_path}")

# 2) Excel（可选）
try:
    pred_table.to_excel(xlsx_path, engine="openpyxl", float_format="%.6f")
    print(f"[Export] XLSX saved -> {xlsx_path}")
except Exception as e:
    print("[Export] XLSX 导出失败（可忽略）：", e)

# 3) NPZ（给 numpy / 其它语言快速载入）
np.savez(
    npz_path,
    date=pred_table.index.astype(str).values,
    y_true=pred_table["y_true"].values,
    SARIMA=pred_table["SARIMA"].values,
    ARIMA=pred_table["ARIMA"].values,
    ETS_AAM=pred_table["ETS_AAM"].values,
    GM11=pred_table["GM11"].values,
    SVR_6xL=pred_table["SVR_6xL"].values,
    ELM_6xL=pred_table["ELM_6xL"].values,
    XGB_6xL=pred_table["XGB_6xL"].values,
    BPNN_6xL=pred_table["BPNN_6xL"].values,
    RNN_6xL=pred_table["RNN_6xL"].values,
    LSTM_6xL=pred_table["LSTM_6xL"].values,
)
print(f"[Export] NPZ saved -> {npz_path}")
