# Supplementary material for: A hybrid machine learning model for pulmonary tuberculosis forecasting of Chongqing with adjacent-region data
Source: PLoS One. 2025 Dec 31;20(12):e0339453. doi: 10.1371/journal.pone.0339453 (PMC12755765; doi:10.1371/journal.pone.0339453)
Supplement: S1 File — (ZIP) [file pone.0339453.s001.zip › PTB_code/3.3_SARIMA_SVR_ELM.py]

# -*- coding: utf-8 -*-
"""
Compare combination strategies on Chongqing (target)
Train: 2005-01 ~ 2016-12
Test : 2017-01 ~ 2019-12
LAG = 12

Combos compared (ONLY these 4 are exported):
2) Serial: SARIMA -> SVR -> ELM-SSA
3) Serial: SARIMA -> SVR -> ELM        (w/o SSA)
4) Parallel average: SARIMA, SVR(panel), ELM-SSA
5) Parallel average: SARIMA, SVR(panel), ELM        (w/o SSA)

Exports monthly predictions for 2017-2019.
"""

import warnings
warnings.filterwarnings("ignore")

import numpy as np
import pandas as pd
from pathlib import Path

# ===================== 0) 数据读取 =====================
def load_panel_from_folder(base_folder: str, start_year: int = 2005, end_year: int = 2019) -> pd.DataFrame:
    base = Path(base_folder)
    assert base.exists(), f"文件夹不存在：{base}"
    regions = ["Chongqing", "Hubei", "Shanxi", "Sichuan", "Guizhou", "Hunan"]

    frames = []
    encodings_to_try = ["utf-8-sig", "utf-8", "gbk"]
    for year in range(start_year, end_year + 1):
        fname = base / f"{year}_monthly_extracted.csv"
        assert fname.exists(), f"找不到文件：{fname}"
        df_y = None; last_err = None
        for enc in encodings_to_try:
            try:
                df_y = pd.read_csv(fname, encoding=enc); break
            except Exception as e:
                last_err = e
        if df_y is None:
            raise RuntimeError(f"读取 {fname} 失败：{last_err}")

        vals = df_y[regions].copy()
        for c in regions:
            if vals[c].dtype == object:
                vals[c] = vals[c].astype(str).str.replace(",", "").str.strip()
            vals[c] = pd.to_numeric(vals[c], errors="coerce")

        if len(vals) < 12:
            raise ValueError(f"{fname} 行数不足 12 行。")
        vals = vals.iloc[:12].reset_index(drop=True)

        idx_year = pd.date_range(f"{year}-01-31", periods=12, freq="M")
        frames.append(pd.DataFrame(vals.values, index=idx_year, columns=regions))

    df = pd.concat(frames, axis=0).sort_index().astype("float64")
    assert df.shape == ((end_year - start_year + 1) * 12, 6)
    return df

# ===================== 1) 指标工具 =====================
def mae(y, yhat):
    y = np.asarray(y); yhat = np.asarray(yhat)
    return np.mean(np.abs(y - yhat))
def rmse(y, yhat):
    y = np.asarray(y); yhat = np.asarray(yhat)
    return np.sqrt(np.mean((y - yhat)**2))
def mape(y, yhat, eps=1e-12):
    y = np.asarray(y); yhat = np.asarray(yhat)
    mask = np.abs(y) > eps
    return np.nan if not np.any(mask) else 100*np.mean(np.abs((yhat[mask]-y[mask])/y[mask]))

def _as_scalar(x):
    if hasattr(x, "values"): x = x.values
    arr = np.asarray(x)
    return float(arr.ravel()[0])

# ===================== 2) 准备数据/标准化 =====================
BASE_FOLDER = "my_data"
df = load_panel_from_folder(BASE_FOLDER, 2005, 2019)
regions = df.columns.tolist()
target_col = "Chongqing"

TRAIN_END = "2016-12-31"
TEST_START, TEST_END = "2017-01-31", "2019-12-31"
test_range = pd.date_range(TEST_START, TEST_END, freq="M")

# 标准化（按训练窗逐列）
df_std = df.copy()
scalers = {}
for c in regions:
    mu = df.loc[:TRAIN_END, c].mean()
    sd = df.loc[:TRAIN_END, c].std(ddof=0) or 1.0
    df_std[c] = (df[c] - mu) / sd
    scalers[c] = (mu, sd)
mu_y, sd_y = scalers[target_col]

def inv_std_tgt(z):  # Chongqing 反标准化
    return z * sd_y + mu_y

# 6×LAG 滞后特征（标准化空间，用于面板SVR/ELM类）
LAG = 12
def make_supervised_panel(df_std: pd.DataFrame, target_col="Chongqing", L=12):
    regs = df_std.columns.tolist()
    y_tgt = df_std[target_col].values
    X, Y, idx = [], [], []
    for i in range(L, len(df_std)):
        feat = []
        for c in regs:
            feat.extend(df_std[c].values[i-L:i][::-1])
        X.append(feat)
        Y.append(y_tgt[i])
        idx.append(df_std.index[i])
    return np.asarray(X), np.asarray(Y), pd.DatetimeIndex(idx)

X_all, y_std_all, idx_all = make_supervised_panel(df_std, target_col=target_col, L=LAG)
mask_tr = (idx_all <= pd.to_datetime(TRAIN_END))
mask_te = (idx_all >= pd.to_datetime(TEST_START)) & (idx_all <= pd.to_datetime(TEST_END))
X_tr, X_te = X_all[mask_tr], X_all[mask_te]
y_tr_std, y_te_std = y_std_all[mask_tr], y_std_all[mask_te]
y_tr_raw = df[target_col].loc[idx_all[mask_tr]].values
y_te_raw = df[target_col].loc[idx_all[mask_te]].values
idx_tr, idx_te = idx_all[mask_tr], idx_all[mask_te]
y_true_test = df[target_col].loc[test_range]

# ===================== 3) 基础模型：逐地区 SARIMA / SVR（一步滚动） =====================
from statsmodels.tsa.statespace.sarimax import SARIMAX
from statsmodels.tools.sm_exceptions import ConvergenceWarning
from sklearn.svm import SVR
warnings.filterwarnings("ignore", category=ConvergenceWarning)

def roll_sarima_1step(y_series: pd.Series, pred_index: pd.DatetimeIndex,
                      order=(1,1,1), seasonal_order=(0,1,1,12),
                      maxiter=400, min_history=24):
    preds, prev_params = [], None
    for t in pred_index:
        end_train = t - pd.offsets.MonthEnd(1)
        train = y_series.loc[:end_train].astype(float)
        if len(train) < min_history:
            preds.append(float(train.iloc[-1])); continue
        got = False; last = float(train.iloc[-1])
        for method, iters in [("lbfgs", maxiter), ("nm", 600), ("powell", 400)]:
            try:
                model = SARIMAX(train, order=order, seasonal_order=seasonal_order,
                                enforce_stationarity=True, enforce_invertibility=True)
                res = model.fit(disp=False, method=method, maxiter=iters, start_params=prev_params)
                pm = res.get_forecast(steps=1).predicted_mean
                preds.append(_as_scalar(pm)); prev_params = res.params; got = True; break
            except Exception:
                continue
        if not got: preds.append(last)
    return pd.Series(preds, index=pred_index)

def roll_svr_univar_std(y_std: pd.Series, pred_index: pd.DatetimeIndex, L=12,
                        params=dict(kernel="linear", C=0.1, epsilon=0.01, gamma="scale")):
    preds = []
    y_all = y_std
    for t in pred_index:
        end_train = t - pd.offsets.MonthEnd(1)
        y = y_all.loc[:end_train].values
        if len(y) <= L:
            preds.append(np.nan); continue
        X_tr = np.column_stack([y[i:len(y)-L+i] for i in range(L)][::-1])
        y_tr = y[L:]
        svr = SVR(**params).fit(X_tr, y_tr)
        x_t = y[-L:][::-1].reshape(1, -1)
        preds.append(float(svr.predict(x_t).ravel()[0]))
    s = pd.Series(preds, index=pred_index)
    if np.isnan(s.iloc[0]): s.iloc[0] = y_all.iloc[0]
    return s

# 统一滚动索引 = idx_all
pred_index_all = idx_all

# 逐地区基础预测
sarima_df_list, svr_df_list = [], []
for c in regions:
    sar = roll_sarima_1step(df[c], pred_index_all, order=(1,1,1), seasonal_order=(0,1,1,12))
    sarima_df_list.append(sar.rename(c))
    # SVR: 标准化空间 -> 反标准化为原单位
    s_std = roll_svr_univar_std(df_std[c], pred_index_all, L=LAG)
    mu_c, sd_c = scalers[c]
    svr_c = s_std * sd_c + mu_c
    svr_df_list.append(svr_c.rename(c))

base_sarima = pd.concat(sarima_df_list, axis=1)   # (T_base, 6) 原单位
base_svr    = pd.concat(svr_df_list, axis=1)      # (T_base, 6) 原单位

# 目标基线（单模）：
yhat_sarima_tgt = base_sarima[target_col].loc[idx_te].values  # 测试窗
# SVR(panel) 基线：6×LAG -> y
svr_panel = SVR(kernel="linear", C=0.1, epsilon=0.01, gamma="scale")
svr_panel.fit(X_tr, y_tr_std)
yhat_svr_panel_std_te = svr_panel.predict(X_te)
yhat_svr_panel_te = inv_std_tgt(yhat_svr_panel_std_te)

# ===================== 4) ELM / SSA-ELM 定义 =====================
from numpy.linalg import pinv

class ELM:
    def __init__(self, input_dim, hidden_dim=32, activation="tanh", seed=7, l2=1e-3):
        self.input_dim = input_dim; self.hidden_dim = hidden_dim
        self.activation = activation; self.rng = np.random.default_rng(seed); self.l2 = l2
    def _act(self, Z):
        if self.activation=="tanh": return np.tanh(Z)
        if self.activation=="relu": return np.maximum(0, Z)
        if self.activation=="sigmoid": return 1/(1+np.exp(-Z))
        raise ValueError("Unknown activation")
    def fit(self, X, y):
        X = np.asarray(X, float); y = np.asarray(y, float).ravel()
        N, D = X.shape
        self.W = self.rng.normal(0, 1.0, size=(D, self.hidden_dim))
        self.B = self.rng.normal(0, 1.0, size=(self.hidden_dim,))
        H = self._act(X @ self.W + self.B)
        if self.l2 > 0:
            I = np.eye(self.hidden_dim)
            self.beta = np.linalg.solve(H.T@H + self.l2*I, H.T@y)
        else:
            self.beta = pinv(H) @ y
        return self
    def predict(self, X):
        X = np.asarray(X, float)
        H = self._act(X @ self.W + self.B)
        return H @ self.beta

# —— SSA-ELM（极简实现）
def _act_fn(name):
    if name=="tanh": return np.tanh
    if name=="sigmoid": return lambda Z: 1.0/(1.0+np.exp(-Z))
    if name=="relu": return lambda Z: np.maximum(0.0, Z)
    raise ValueError(f"Unknown activation: {name}")

def _ridge_beta(H, y, lam=1e-3):
    A = H.T @ H + lam*np.eye(H.shape[1], dtype=H.dtype)
    b = H.T @ y
    Lc = np.linalg.cholesky(A)
    z  = np.linalg.solve(Lc, b)
    return np.linalg.solve(Lc.T, z)

def _ssa_opt(obj, lb, ub, pop=30, iters=80, p=0.2, q=0.1, seed=7):
    rng = np.random.default_rng(seed); D = lb.size
    X = rng.uniform(lb, ub, size=(pop, D)); F = np.array([obj(x) for x in X])
    for _ in range(iters):
        idx = np.argsort(F); X, F = X[idx], F[idx]; best = X[0].copy()
        n_prod = max(1, int(p*pop)); n_warn = max(1, int(q*pop))
        for i in range(n_prod):
            step = rng.normal(size=D) * (0.05 + 0.5*rng.random())
            X[i] = np.clip(X[i]*(1.0+step), lb, ub)
        for i in range(n_prod, pop):
            step = rng.normal(size=D) * 0.2
            X[i] = np.clip(X[i] + step*(best - X[i]), lb, ub)
        warn_idx = rng.choice(pop, n_warn, replace=False)
        X[warn_idx] = np.clip(best + rng.normal(size=(n_warn, D))*0.5*(ub-lb), lb, ub)
        F = np.array([obj(x) for x in X])
    j = np.argmin(F); return X[j], F[j]

class SSA_ELM:
    def __init__(self, input_dim, hidden_dim=32, activation="tanh",
                 l2=1e-3, pop=30, iters=80, seed=7, bound_scale_b=1.0):
        self.input_dim = input_dim; self.hidden_dim = hidden_dim
        self.activation = activation; self.l2 = l2
        self.pop = pop; self.iters = iters; self.seed = seed; self.bound_scale_b = bound_scale_b
        self.act = _act_fn(activation)
    def _decode(self, z):
        D, H = self.input_dim, self.hidden_dim
        W = z[:D*H].reshape(D, H); b = z[D*H:].reshape(1, H); return W, b
    def fit(self, X, y):
        X = np.asarray(X, float); y = np.asarray(y, float).ravel()
        N, D = X.shape; split = max(int(0.8*N), 1)
        X_tr, y_tr = X[:split], y[:split]; X_val, y_val = X[split:], y[split:]
        cW = 3.0/np.sqrt(D); cB = float(self.bound_scale_b)
        lb = np.concatenate([np.full(D*self.hidden_dim, -cW), np.full(self.hidden_dim, -cB)])
        ub = np.concatenate([np.full(D*self.hidden_dim,  cW), np.full(self.hidden_dim,  cB)])
        def fitness(z):
            W,b = self._decode(z)
            Htr  = self.act(X_tr @ W + b)
            beta = _ridge_beta(Htr, y_tr, lam=self.l2)
            Hval = self.act(X_val @ W + b)
            yhat = Hval @ beta
            return float(np.mean(np.abs(yhat - y_val)))
        z_star, f_star = _ssa_opt(fitness, lb, ub, pop=self.pop, iters=self.iters, seed=self.seed)
        self.W, self.b = self._decode(z_star)
        Hall = self.act(X @ self.W + self.b)
        self.beta = _ridge_beta(Hall, y, lam=self.l2)
        self.val_mae_ = f_star; return self
    def predict(self, X):
        X = np.asarray(X, float)
        H = self.act(X @ self.W + self.b)
        return H @ self.beta

# ===================== 5) 组合策略的实现 =====================

# —— 并联(SARIMA+SVR)的特征矩阵 (2n 列)，按 idx_all 对齐
stack_cols = []
for c in regions:
    stack_cols.append(base_sarima[[c]].rename(columns={c: f"{c}_SARIMA"}))
    stack_cols.append(base_svr[[c]].rename(columns={c: f"{c}_SVR"}))
X_stack_all = pd.concat(stack_cols, axis=1)              # (T_base, 12)
X_stack_tr  = X_stack_all.loc[idx_tr].values
X_stack_te  = X_stack_all.loc[idx_te].values

# （内部计算）并联(SARIMA+SVR) -> ELM-SSA，用于并联平均，但不单独输出
elmssa = SSA_ELM(input_dim=X_stack_tr.shape[1], hidden_dim=32, activation="tanh",
                 l2=1e-3, pop=48, iters=100, seed=7, bound_scale_b=1.0).fit(X_stack_tr, y_tr_std)
yhat_stack_elmssa_std_te = elmssa.predict(X_stack_te)
yhat_stack_elmssa_te = inv_std_tgt(yhat_stack_elmssa_std_te)

# （内部计算）并联(SARIMA+SVR) -> ELM（去掉SSA），仅用于并联平均，不单独输出
elm_plain = ELM(input_dim=X_stack_tr.shape[1], hidden_dim=32, activation="tanh", seed=7, l2=1e-3).fit(X_stack_tr, y_tr_std)
yhat_stack_elm_std_te = elm_plain.predict(X_stack_te)
yhat_stack_elm_te = inv_std_tgt(yhat_stack_elm_std_te)

# ---- (2) 串联：SARIMA -> SVR -> ELM-SSA
# Stage-2: 用 “SARIMA输出（6地区，按训练窗标准化）” 的 6×LAG 特征，经 SVR 预测重庆（std）
base_sarima_std = base_sarima.copy()
for c in regions:
    mu, sd = scalers[c]
    base_sarima_std[c] = (base_sarima[c] - mu) / (sd if sd!=0 else 1.0)

def make_supervised_panel_from_matrix(mat: pd.DataFrame, L=12, target_std_series=None):
    regs = mat.columns.tolist()
    X, idx = [], []
    for i in range(L, len(mat)):
        feat = []
        for c in regs:
            feat.extend(mat[c].values[i-L:i][::-1])
        X.append(feat); idx.append(mat.index[i])
    X = np.asarray(X)
    Y = target_std_series.loc[idx].values if target_std_series is not None else None
    return X, Y, pd.DatetimeIndex(idx)

X_s2_all, y_s2_std_all, idx_s2 = make_supervised_panel_from_matrix(base_sarima_std, L=LAG, target_std_series=df_std[target_col])
mask_s2_tr = (idx_s2 <= pd.to_datetime(TRAIN_END))
mask_s2_te = (idx_s2 >= pd.to_datetime(TEST_START)) & (idx_s2 <= pd.to_datetime(TEST_END))
X_s2_tr, X_s2_te = X_s2_all[mask_s2_tr], X_s2_all[mask_s2_te]
y_s2_tr_std = y_s2_std_all[mask_s2_tr]

svr_s2 = SVR(kernel="linear", C=0.1, epsilon=0.01, gamma="scale").fit(X_s2_tr, y_s2_tr_std)
svr_s2_pred_tr_std = svr_s2.predict(X_s2_tr)   # 给第3段训练
svr_s2_pred_te_std = svr_s2.predict(X_s2_te)   # 测试

# Stage-3: ELM-SSA 一维输入（上一段输出）
elmssa_s3 = SSA_ELM(input_dim=1, hidden_dim=16, activation="tanh",
                    l2=1e-3, pop=30, iters=80, seed=7, bound_scale_b=1.0).fit(
    svr_s2_pred_tr_std.reshape(-1,1), y_s2_tr_std
)
yhat_serial_elmssa_std_te = elmssa_s3.predict(svr_s2_pred_te_std.reshape(-1,1))
yhat_serial_elmssa_te = inv_std_tgt(yhat_serial_elmssa_std_te)

# ---- (3) 串联：SARIMA -> SVR -> ELM（去掉 SSA）
elm_s3 = ELM(input_dim=1, hidden_dim=16, activation="tanh", seed=7, l2=1e-3).fit(
    svr_s2_pred_tr_std.reshape(-1,1), y_s2_tr_std
)
yhat_serial_elm_std_te = elm_s3.predict(svr_s2_pred_te_std.reshape(-1,1))
yhat_serial_elm_te = inv_std_tgt(yhat_serial_elm_std_te)

# ---- (4) 并联平均：SARIMA, SVR(panel), ELM-SSA
yhat_avg_elmssa_te = (yhat_sarima_tgt + yhat_svr_panel_te + yhat_stack_elmssa_te) / 3.0

# ---- (5) 并联平均：SARIMA, SVR(panel), ELM（去掉 SSA）
yhat_avg_elm_te = (yhat_sarima_tgt + yhat_svr_panel_te + yhat_stack_elm_te) / 3.0

# ===================== 6) 评估与导出 =====================
# 只保留四组
results = {
    "Serial[SARIMA→SVR→ELM-SSA]": yhat_serial_elmssa_te,
    "Serial[SARIMA→SVR→ELM]"   : yhat_serial_elm_te,
    "ParallelAvg[SARIMA,SVR,ELM-SSA]": yhat_avg_elmssa_te,
    "ParallelAvg[SARIMA,SVR,ELM]"    : yhat_avg_elm_te,
}

# 指标
rows = []
for name, pred in results.items():
    rows.append((name, mae(y_te_raw, pred), rmse(y_te_raw, pred), mape(y_te_raw, pred)))
score_df = pd.DataFrame(rows, columns=["Model","MAE","RMSE","MAPE(%)"]).set_index("Model")
print("\n=== Combination models on Chongqing (2017–2019) — Four groups only ===")
print(score_df.round(3))

# 导出逐月预测
SAVE_DIR = Path(r"C:\Users\zhang\PycharmProjects\songhongbo_PTB\exports")
SAVE_DIR.mkdir(parents=True, exist_ok=True)
out = pd.DataFrame({"date": idx_te, "y_true": y_te_raw})
for name, pred in results.items():
    out[name] = pred
csv_path = SAVE_DIR / "combo_preds_chongqing_2017_2019_four_only.csv"
out.to_csv(csv_path, index=False, encoding="utf-8-sig")
print(f"\nSaved combination predictions (4 groups):\n  {csv_path}")
