# Supplementary material for: A hybrid machine learning model for pulmonary tuberculosis forecasting of Chongqing with adjacent-region data
Source: PLoS One. 2025 Dec 31;20(12):e0339453. doi: 10.1371/journal.pone.0339453 (PMC12755765; doi:10.1371/journal.pone.0339453)
Supplement: S1 File — (ZIP) [file pone.0339453.s001.zip › PTB_code/3.4.2.py]

# -*- coding: utf-8 -*-
"""
Panel forecasting demo: per-series SARIMA & SVR -> weighted stacking -> ELM
Train (for scaler & meta): 2005-01 ~ 2016-12
Test (meta-test):          2017-01 ~ 2019-12
Base models make 1-step-ahead rolling forecasts (monthly).
"""

import numpy as np
import pandas as pd
import warnings
warnings.filterwarnings("ignore")
from statsmodels.tsa.statespace.sarimax import SARIMAX
from sklearn.svm import SVR
from numpy.linalg import pinv
from statsmodels.tools.sm_exceptions import ConvergenceWarning
from pathlib import Path

def mape(y_true, y_pred, eps=1e-12):
    import numpy as np
    y_true = np.asarray(y_true)
    y_pred = np.asarray(y_pred)
    mask = np.abs(y_true) > eps           # 过滤掉为0或极接近0的真实值
    if not np.any(mask):
        return np.nan                     # 若全为0则无法定义MAPE
    return 100.0 * np.mean(np.abs((y_pred[mask] - y_true[mask]) / y_true[mask]))


def load_panel_from_folder(base_folder: str, start_year: int = 2005, end_year: int = 2019) -> pd.DataFrame:
    """
    读取形如 'YYYY_monthly_extracted.csv' 的年度文件（每个文件恰好 12 行），
    丢弃原文件中的“时间”列顺序，按每年 1..12 月重新生成标准化的月末索引，
    并纵向拼接为一个 (180, 6) 的 DataFrame（2005-01 ~ 2019-12，月频）。
    """
    base = Path(base_folder)
    assert base.exists(), f"文件夹不存在：{base}"

    regions = ['Chongqing', 'Shanxi', 'Henan', 'Jiangxi', 'Yunnan', 'Gansu']
    expected_cols = ["时间"] + regions

    frames = []
    # 尝试两种常见编码，优先 utf-8-sig（你前面导出 CSV 用的是这个）
    encodings_to_try = ["utf-8-sig", "utf-8", "gbk"]

    for year in range(start_year, end_year + 1):
        fname = base / f"{year}_monthly_extracted.csv"
        assert fname.exists(), f"找不到文件：{fname}"

        last_err = None
        for enc in encodings_to_try:
            try:
                df_y = pd.read_csv(fname, encoding=enc)
                break
            except Exception as e:
                last_err = e
                df_y = None
        if df_y is None:
            raise RuntimeError(f"读取 {fname} 失败。最后错误：{last_err}")

        # 列检查与重排
        missing = [c for c in regions if c not in df_y.columns]
        if missing:
            raise ValueError(f"{fname} 缺少列：{missing}。实际列为：{df_y.columns.tolist()}")

        # 只取需要的 6 列，尽量转成 float（去掉可能的千分位逗号、空格等）
        vals = df_y[regions].copy()
        for c in regions:
            if vals[c].dtype == object:
                vals[c] = vals[c].astype(str).str.replace(",", "").str.strip()
            vals[c] = pd.to_numeric(vals[c], errors="coerce")

        # 校验行数（期望每年 12 行）
        if len(vals) != 12:
            # 如果不是 12 行，尝试从“时间”列（若存在）按月份排序并去重
            if "时间" in df_y.columns:
                # 尝试解析成日期；解析失败会是 NaT
                t = pd.to_datetime(df_y["时间"], errors="coerce")
                order = t.argsort(kind="mergesort")  # 稳定排序
                vals = vals.iloc[order].reset_index(drop=True)
            # 取前 12 行（或报错）
            if len(vals) < 12:
                raise ValueError(f"{fname} 行数为 {len(vals)}，不足 12 行，无法构造完整月份。")
            vals = vals.iloc[:12].reset_index(drop=True)

        # 为本年构造标准月末索引（忽略原 CSV 的“时间”列）
        idx_year = pd.date_range(f"{year}-01-31", periods=12, freq="M")
        df_year = pd.DataFrame(vals.values, index=idx_year, columns=regions)

        frames.append(df_year)

    # 纵向拼接成完整 2005-01..2019-12 的面板
    df = pd.concat(frames, axis=0)
    # 最终再确认形状
    expected_rows = (end_year - start_year + 1) * 12
    assert df.shape == (expected_rows, len(regions)), f"拼接后形状异常：{df.shape}"

    # 可选：按时间确保排序；类型统一为 float64
    df = df.sort_index()
    df = df.astype("float64")

    return df


# ============ 0) 准备数据（将此处换成你的真实 df） ============
def make_dummy_panel(n_regions=6, seed=42):
    dates = pd.date_range("2005-01-01", "2019-12-01", freq="MS")  # 180 月
    T = len(dates)
    rng = np.random.default_rng(seed)
    data = {}
    for r in range(n_regions):
        trend = 0.02*np.arange(T) + rng.normal(0, 0.2, T)
        seasonal = 2.0*np.sin(2*np.pi*(np.arange(T)+r)/12.0)
        noise = rng.normal(0, 0.8+0.2*r, T)
        data[f"region_{r}"] = 10 + 0.5*r + trend + seasonal + noise
    return pd.DataFrame(data, index=dates)

# TODO: 用你的真实数据替换下面两行：
# df = make_dummy_panel(n_regions=6)
# df.index = pd.DatetimeIndex(df.index).to_period('M').to_timestamp('M')  # 统一到每月

# === 改这里：换成 my_data_rongyu 数据集 ===
df = load_panel_from_folder(
    base_folder="my_data_rongyu",
    start_year=2005, end_year=2019
)
n_regions = df.shape[1]
print(df.shape, df.index[:3], df.columns.tolist())

n_regions = df.shape[1]
print(f"[Data] shape={df.shape}  (T=180, n={n_regions})")

# ============ 1) 时间切分 ============
SCALER_FIT_END = "2016-12-31"    # 标准化/训练窗口的截止
BASE_PRED_START = "2006-01-31"   # 基模型滚动预测起点（考虑 L=12）
BASE_PRED_END   = "2019-12-31"

META_TRAIN_START, META_TRAIN_END = "2006-01-31", "2016-12-31"
META_TEST_START,  META_TEST_END  = "2017-01-31", "2019-12-31"

pred_index_all  = pd.date_range(BASE_PRED_START, BASE_PRED_END, freq="M")
dates_meta_train = pd.date_range(META_TRAIN_START, META_TRAIN_END, freq="M")
dates_meta_test  = pd.date_range(META_TEST_START,  META_TEST_END,  freq="M")

# ============ 2) 标准化（与训练窗重合：2005–2016） ============
df_std = df.copy()
scalers = {}
for col in df.columns:
    mu = df.loc[:SCALER_FIT_END, col].mean()
    sd = df.loc[:SCALER_FIT_END, col].std(ddof=0)
    sd = sd if sd > 1e-8 else 1.0
    df_std[col] = (df[col] - mu) / sd
    scalers[col] = (mu, sd)
print("[Standardize] use 2005-01..2016-12 stats per region.")

# ============ 3) 工具函数：稳健“取标量” ============
def _as_scalar(x):
    if hasattr(x, "values"):
        x = x.values
    arr = np.asarray(x)
    return float(arr.ravel()[0])

# ============ 4) 基模型：SARIMA & SVR 的一步滚动 ============
def roll_forecast_sarima_1step(y_std: pd.Series,
                               pred_index: pd.DatetimeIndex,
                               seasonal_order=(0,1,1,12),
                               order=(1,1,1),
                               maxiter=400,
                               min_history=24,   # 最少用2年样本再开始拟合，可按需改成36
                               suppress_warn=False):
    """
    改进点：
    1) 暖启动：上一月的参数作为本月 fit 的 start_params；
    2) 失败时自动换优化器：LBFGS -> Nelder-Mead -> Powell；
    3) 样本太短时跳过复杂拟合，用上一期值兜底（可避免前期反复不收敛）；
    4) 可选关闭收敛警告的打印（不影响模型内部判断）。
    """
    if suppress_warn:
        warnings.filterwarnings("ignore", category=ConvergenceWarning)

    preds = []
    prev_params = None  # 用于 warm-start

    for t in pred_index:
        end_train = (t - pd.offsets.MonthEnd(1))
        train_series = y_std.loc[:end_train].astype(float)

        # 样本太短时的温和兜底（避免小样本+季节参数引发不收敛）
        if len(train_series) < min_history:
            preds.append(float(train_series.iloc[-1]))
            continue

        fitted = False
        last_val = float(train_series.iloc[-1])

        # 尝试不同优化器，带暖启动
        for method, miters in [("lbfgs", maxiter), ("nm", 600), ("powell", 400)]:
            try:
                model = SARIMAX(train_series,
                                order=order,
                                seasonal_order=seasonal_order,
                                enforce_stationarity=True,     # 收敛更稳：可按需改 False
                                enforce_invertibility=True)    # 同上
                res = model.fit(disp=False,
                                method=method,
                                maxiter=miters,
                                start_params=prev_params)

                # 有些版本用 mle_retvals，有些没有；都兼容一下
                converged = True
                if hasattr(res, "mle_retvals") and isinstance(res.mle_retvals, dict):
                    converged = bool(res.mle_retvals.get("converged", True))

                pm = res.get_forecast(steps=1).predicted_mean
                f = _as_scalar(pm)
                preds.append(f)
                prev_params = res.params  # 暖启动参数
                fitted = True
                break
            except Exception:
                continue

        if not fitted:
            # 最终兜底：用上一期值
            preds.append(last_val)

    return pd.Series(preds, index=pred_index, name=y_std.name)

def roll_forecast_svr_1step(y_std: pd.Series,
                            pred_index: pd.DatetimeIndex,
                            L=12, svr_params=None):
    if svr_params is None:
        svr_params = dict(kernel="rbf", C=10.0, epsilon=0.1, gamma="scale")
    preds = []
    y_all = y_std  # 简写
    for t in pred_index:
        end_train = (t - pd.offsets.MonthEnd(1))
        y = y_all.loc[:end_train].values
        # 至少需要 L+1 个月才能构造训练样本
        if len(y) <= L:
            preds.append(np.nan)
            continue
        # 构造滞后特征（等价 make_lagged_xy）
        X_tr = np.column_stack([y[i:len(y)-L+i] for i in range(L)][::-1])  # (N, L)
        y_tr = y[L:]                                                       # (N,)
        svr = SVR(**svr_params).fit(X_tr, y_tr)
        # 预测 t
        last_L = y[-L:]
        x_t = last_L[::-1].reshape(1, -1)
        pred = svr.predict(x_t)        # (1,) 或 0维
        preds.append(_as_scalar(pred))
    return pd.Series(preds, index=pred_index, name=y_std.name)

# 对所有地区生成基模型预测
sarima_pred_list, svr_pred_list = [], []
for col in df_std.columns:
    s = df_std[col]
    sar = roll_forecast_sarima_1step(
        s, pred_index_all,
        seasonal_order=(0, 1, 1, 12), order=(1, 1, 1),
        maxiter=400, min_history=24, suppress_warn=True  # 可按需调
    )
    svr = roll_forecast_svr_1step(s, pred_index_all, L=12)
    sarima_pred_list.append(sar.rename(col))
    svr_pred_list.append(svr.rename(col))

sarima_pred_df = pd.concat(sarima_pred_list, axis=1)  # (rows=2006-01..2019-12, cols=n)
svr_pred_df    = pd.concat(svr_pred_list,    axis=1)
print(f"[Base preds] SARIMA {sarima_pred_df.shape}, SVR {svr_pred_df.shape}")

# ============ 5) 权重并拼接堆叠特征 (2n 列) ============
rng = np.random.default_rng(123)
raw_w = rng.random(n_regions)
w = np.exp(raw_w) / np.exp(raw_w).sum()   # 正且和为 1
weights = pd.Series(w, index=df.columns, name="w")

sar_w = sarima_pred_df * weights.values  # (T_base, n)
svr_w = svr_pred_df    * weights.values  # (T_base, n)

X_blocks = []
for col in df.columns:
    X_blocks.append(sar_w[[col]].rename(columns={col: f"{col}_SARIMA"}))
    X_blocks.append(svr_w[[col]].rename(columns={col: f"{col}_SVR"}))
X_all = pd.concat(X_blocks, axis=1)      # (T_base, 2n)
print(f"[Stack feature] X_all {X_all.shape} (columns: region_i_SARIMA, region_i_SVR ...)")

# ============ 6) 目标序列（示例：全国=各地区逐月平均），并按训练窗标准化 ============
y_nat = df['Chongqing']  # 如需预测某个具体地区，这里改为 df['region_k']
mu_y  = y_nat.loc[:SCALER_FIT_END].mean()
sd_y  = y_nat.loc[:SCALER_FIT_END].std(ddof=0)
sd_y  = sd_y if sd_y > 1e-8 else 1.0
y_nat_std = (y_nat - mu_y) / sd_y

# ============ 7) 对齐窗口 + 处理缺失（SVR 最早几月可能 NaN） ============
X_all = X_all.loc[pred_index_all]                 # 保证索引对齐
mask = ~X_all.isna().any(axis=1)                  # 只保留基特征完整的月份
X_all = X_all.loc[mask]
y_nat_std = y_nat_std.loc[X_all.index]

# 形成 ELM 训练/测试
X_tr = X_all.loc[dates_meta_train.intersection(X_all.index)].values
y_tr = y_nat_std.loc[dates_meta_train.intersection(X_all.index)].values

X_te = X_all.loc[dates_meta_test.intersection(X_all.index)].values
y_te = y_nat_std.loc[dates_meta_test.intersection(X_all.index)].values

print(f"[Meta data] X_tr={X_tr.shape}, y_tr={y_tr.shape}; X_te={X_te.shape}, y_te={y_te.shape}")

# ============ 8) SSA-ELM 融合器（优化隐藏层 W,b；输出层闭式解） ============

import numpy as np

def _act_fn(name):
    if name == "tanh":
        return np.tanh
    if name == "sigmoid":
        return lambda Z: 1.0 / (1.0 + np.exp(-Z))
    if name == "relu":
        return lambda Z: np.maximum(0.0, Z)
    raise ValueError(f"Unknown activation: {name}")

def _ridge_beta(H, y, lam=1e-3):
    # 解 (H^T H + lam I) beta = H^T y  —— 用 Cholesky 更稳
    A = H.T @ H + lam * np.eye(H.shape[1], dtype=H.dtype)
    b = H.T @ y
    Lc = np.linalg.cholesky(A)
    z  = np.linalg.solve(Lc, b)
    return np.linalg.solve(Lc.T, z)

def _ssa_opt(obj, lb, ub, pop=30, iters=80, p=0.2, q=0.1, seed=7):
    """
    极简 SSA（Sparrow Search Algorithm）实现：
    - obj: 适应度函数，越小越好
    - lb/ub: 各维下上界 (ndarray)
    - p: 生产者占比；q: 预警者占比
    """
    rng = np.random.default_rng(seed)
    D = lb.size
    X = rng.uniform(lb, ub, size=(pop, D))
    F = np.array([obj(x) for x in X])
    for _ in range(iters):
        idx = np.argsort(F)
        X, F = X[idx], F[idx]
        best = X[0].copy()
        n_prod = max(1, int(p * pop))
        n_warn = max(1, int(q * pop))

        # 生产者：乘性探索（带随机步长，允许大步）
        for i in range(n_prod):
            step = rng.normal(size=D) * (0.05 + 0.5 * rng.random())
            X[i] = np.clip(X[i] * (1.0 + step), lb, ub)

        # 觅食者：朝全局最优解跟随的小步局部搜索
        for i in range(n_prod, pop):
            step = rng.normal(size=D) * 0.2
            X[i] = np.clip(X[i] + step * (best - X[i]), lb, ub)

        # 预警者：随机逃逸，增强全局性
        warn_idx = rng.choice(pop, n_warn, replace=False)
        X[warn_idx] = np.clip(best + rng.normal(size=(n_warn, D)) * 0.5 * (ub - lb), lb, ub)

        # 评估
        F = np.array([obj(x) for x in X])

    j = np.argmin(F)
    return X[j], F[j]

class SSA_ELM:
    """
    SSA 优化 ELM 的隐藏层 (W, b)；输出层 beta 用岭回归闭式解。
    - 在 meta-train 内部做时间顺序的 80/20 划分：前 80% 拟合 beta，后 20% 做适应度评估
    - 训练完成后，用找到的 (W*, b*) 在整个 meta-train 上重算 beta
    """
    def __init__(self, input_dim, hidden_dim=32, activation="tanh",
                 l2=1e-3, pop=30, iters=80, seed=7, bound_scale_b=1.0):
        self.input_dim = input_dim
        self.hidden_dim = hidden_dim
        self.activation = activation
        self.l2 = l2
        self.pop = pop
        self.iters = iters
        self.seed = seed
        self.bound_scale_b = bound_scale_b

        self.act = _act_fn(activation)

    def _decode(self, z):
        D, H = self.input_dim, self.hidden_dim
        W = z[:D * H].reshape(D, H)
        b = z[D * H:].reshape(1, H)
        return W, b

    def fit(self, X, y):
        X = np.asarray(X, dtype=float)
        y = np.asarray(y, dtype=float).ravel()
        N, D = X.shape
        assert D == self.input_dim

        # —— 时间顺序 80/20 划分（避免泄漏）
        split = max(int(0.8 * N), 1)
        X_tr, y_tr = X[:split], y[:split]
        X_val, y_val = X[split:], y[split:]

        # —— 搜索边界：避免激活饱和；W 在 ±(3/√D)，b 在 ±bound_scale_b
        cW = 3.0 / np.sqrt(D)
        cB = float(self.bound_scale_b)
        lb = np.concatenate([np.full(D * self.hidden_dim, -cW),
                             np.full(self.hidden_dim, -cB)])
        ub = np.concatenate([np.full(D * self.hidden_dim,  cW),
                             np.full(self.hidden_dim,  cB)])

        # —— 定义适应度：给 z=(W,b) → 训练集算 beta → 验证集 MAE
        def fitness(z):
            W, b = self._decode(z)
            H_tr  = self.act(X_tr @ W + b)                 # (N_tr, H)
            beta  = _ridge_beta(H_tr, y_tr, lam=self.l2)   # (H,)
            H_val = self.act(X_val @ W + b)
            yhat  = H_val @ beta
            return float(np.mean(np.abs(yhat - y_val)))    # MAE

        # —— 运行 SSA，得到最优 (W*, b*)
        z_star, f_star = _ssa_opt(fitness, lb, ub,
                                  pop=self.pop, iters=self.iters, seed=self.seed)
        self.W, self.b = self._decode(z_star)

        # —— 用 (W*, b*) 在整个 meta-train 上重算 beta
        H_all = self.act(X @ self.W + self.b)
        self.beta = _ridge_beta(H_all, y, lam=self.l2)

        # 记录验证 MAE 以便日志查看
        self.val_mae_ = f_star
        return self

    def predict(self, X):
        X = np.asarray(X, dtype=float)
        H = self.act(X @ self.W + self.b)
        return H @ self.beta

# ===== 训练 & 评估（保持其余流程不变）=====
ssa_elm = SSA_ELM(
    input_dim=X_tr.shape[1],
    hidden_dim=32,         # 可调：更大表达力 vs. 更高搜索维度
    activation="tanh",
    l2=1e-3,
    pop=40,                # SSA 种群
    iters=100,             # SSA 迭代
    seed=1,
    bound_scale_b=1.0
)
ssa_elm.fit(X_tr, y_tr)

# 标准化空间预测 → 反标准化到原始单位
y_pred_std = ssa_elm.predict(X_te)
y_pred = y_pred_std * sd_y + mu_y
y_true = y_nat.loc[pd.Index(X_all.index).intersection(dates_meta_test)].values

mae  = np.mean(np.abs(y_pred - y_true))
rmse = np.sqrt(np.mean((y_pred - y_true)**2))
mape_val = mape(y_true, y_pred)
print(f"[SSA-ELM Test 2017-2019] MAE={mae:.3f}, RMSE={rmse:.3f}, MAPE={mape_val:.3f}% (original units)")
print(f"[SSA-ELM] Internal val MAE (std space, 20% tail) = {ssa_elm.val_mae_:.4f}")

# ============ 9) 结果查看（保持不变） ============
out_idx = dates_meta_test.intersection(X_all.index)
out_df = pd.DataFrame({"y_true": y_true, "y_pred": y_pred}, index=out_idx)
print("\n[Head of test predictions]")
print(out_df.head())
# ============ 10) 导出 y_true / y_pred ============

from pathlib import Path
import numpy as np

# === 改这里：导出目录与文件名都带 _rongyu，避免覆盖旧结果 ===
save_dir = Path("exports_rongyu")
save_dir.mkdir(parents=True, exist_ok=True)

# 对齐索引并命名
export_df = out_df.copy()
export_df.index.name = "date"

# 1) CSV（Excel 友好）
csv_path = save_dir / "chongqing_ssa_elm_test_2017_2019_rongyu.csv"
export_df.to_csv(csv_path, encoding="utf-8-sig", float_format="%.6f")
print("saved CSV ->", csv_path)

# # 2) NPZ（如需）
# npz_path = save_dir / "chongqing_ssa_elm_test_2017_2019_rongyu.npz"
# np.savez(
#     npz_path,
#     date=export_df.index.astype(str).values,
#     y_true=export_df["y_true"].values,
#     y_pred=export_df["y_pred"].values,
# )
# print("saved NPZ ->", npz_path)

# # （可选）Excel
# try:
#     xlsx_path = save_dir / "chongqing_ssa_elm_test_2017_2019_rongyu.xlsx"
#     export_df.to_excel(xlsx_path, engine="openpyxl", float_format="%.6f")
#     print("saved XLSX ->", xlsx_path)
# except Exception as e:
#     print("Excel 导出失败（可忽略）：", e)

# ============ Region ablation: 从6列逐步删到只剩Chongqing ============
print("\n[Region ablation] drop from tail one-by-one -> train SSA-ELM each time")

# 导出目录（与上方一致，带 _rongyu）
SAVE_DIR = Path("exports_rongyu")
SAVE_DIR.mkdir(parents=True, exist_ok=True)

abl_rows = []   # 保存每个k的指标
pred_files = [] # 保存每个k的逐月预测路径

for k in range(df.shape[1], 0, -1):
    sel_regs = df.columns[:k]   # 依次删去最后一列、倒数第二列...直到只剩 Chongqing
    assert sel_regs[0] == "Chongqing", "第一列应为 Chongqing（预测目标）。"

    # —— 针对所选地区，重建并联加权特征 (2k 列)
    w_k = weights.loc[sel_regs]
    w_k = w_k / w_k.sum()  # 归一化到所选地区之和为1

    sar_wk = sarima_pred_df[sel_regs].multiply(w_k.values, axis=1)
    svr_wk = svr_pred_df[sel_regs].multiply(w_k.values, axis=1)

    X_blocks_k = []
    for c in sel_regs:
        X_blocks_k.append(sar_wk[[c]].rename(columns={c: f"{c}_SARIMA"}))
        X_blocks_k.append(svr_wk[[c]].rename(columns={c: f"{c}_SVR"}))
    X_all_k = pd.concat(X_blocks_k, axis=1)

    # —— 对齐索引、去除含NaN的月份
    X_all_k = X_all_k.loc[pred_index_all]
    mask_k = ~X_all_k.isna().any(axis=1)
    X_all_k = X_all_k.loc[mask_k]
    y_nat_std_k = y_nat_std.loc[X_all_k.index]

    # —— 划分 meta-train / meta-test（与原脚本一致的时间窗）
    idx_tr_k = dates_meta_train.intersection(X_all_k.index)
    idx_te_k = dates_meta_test.intersection(X_all_k.index)

    X_tr_k = X_all_k.loc[idx_tr_k].values
    y_tr_k = y_nat_std_k.loc[idx_tr_k].values
    X_te_k = X_all_k.loc[idx_te_k].values
    # 注意：y_true 用原单位
    y_true_k = y_nat.loc[idx_te_k].values

    # —— 训练 SSA-ELM（与主流程相同超参）
    ssa_elm_k = SSA_ELM(
        input_dim=X_tr_k.shape[1],
        hidden_dim=32,
        activation="tanh",
        l2=1e-3,
        pop=40,
        iters=100,
        seed=7,
        bound_scale_b=1.0
    ).fit(X_tr_k, y_tr_k)

    # —— 预测（std→原单位）
    y_pred_std_k = ssa_elm_k.predict(X_te_k)
    y_pred_k = y_pred_std_k * sd_y + mu_y

    # —— 指标
    mae_k  = float(np.mean(np.abs(y_pred_k - y_true_k)))
    rmse_k = float(np.sqrt(np.mean((y_pred_k - y_true_k)**2)))
    mape_k = float(mape(y_true_k, y_pred_k))

    abl_rows.append({"k_regions": k, "regions_used": ",".join(sel_regs),
                     "MAE": mae_k, "RMSE": rmse_k, "MAPE(%)": mape_k})

    # —— 导出逐月预测（文件名加 _rongyu）
    out_k = pd.DataFrame({"date": idx_te_k, "y_true": y_true_k, "y_pred": y_pred_k})
    f_k = SAVE_DIR / f"chongqing_ssa_elm_test_2017_2019_k{k}_rongyu.csv"
    out_k.to_csv(f_k, index=False, encoding="utf-8-sig")
    pred_files.append(str(f_k))
    print(f"[k={k}] MAE={mae_k:.3f}, RMSE={rmse_k:.3f}, MAPE={mape_k:.3f}% | saved -> {f_k}")

# —— 汇总表导出（文件名加 _rongyu）
abl_df = pd.DataFrame(abl_rows).sort_values("k_regions", ascending=False)
sum_csv = SAVE_DIR / "ablation_regions_count_summary_rongyu.csv"
abl_df.to_csv(sum_csv, index=False, encoding="utf-8-sig")
print("\n[Ablation summary]")
print(abl_df.round(3))
print("Saved summary ->", sum_csv)
