# Supplementary material for: A hybrid machine learning model for pulmonary tuberculosis forecasting of Chongqing with adjacent-region data
Source: PLoS One. 2025 Dec 31;20(12):e0339453. doi: 10.1371/journal.pone.0339453 (PMC12755765; doi:10.1371/journal.pone.0339453)
Supplement: S1 File — (ZIP) [file pone.0339453.s001.zip › PTB_code/3.5baseline_hybrid.py]

# -*- coding: utf-8 -*-
"""
Hybrid baselines for Chongqing (target) with panel features (6 regions)
Train: 2005-01 ~ 2016-12
Test : 2017-01 ~ 2019-12

Hybrids (9):
1) ARIMA + GRNN
2) SARIMA + RNN
3) SARIMA + GRNN
5) SARIMA + BPNN
6) SARIMA + SVR
7) SARIMA + LSTM
8) SARIMA + ETS
9) SVR + BPNN

串联优先：一级输出作为二级输入；不便串联的采用残差建模。
"""

import warnings
warnings.filterwarnings("ignore")

import numpy as np
import pandas as pd
from pathlib import Path

# -------------------- 0) 数据读取 --------------------
def load_panel_from_folder(base_folder: str, start_year: int = 2005, end_year: int = 2019) -> pd.DataFrame:
    base = Path(base_folder)
    assert base.exists(), f"文件夹不存在：{base}"
    regions = ["Chongqing", "Hubei", "Shanxi", "Sichuan", "Guizhou", "Hunan"]

    frames = []
    encodings_to_try = ["utf-8-sig", "utf-8", "gbk"]
    for year in range(start_year, end_year + 1):
        fname = base / f"{year}_monthly_extracted.csv"
        assert fname.exists(), f"找不到文件：{fname}"
        df_y = None; last_err = None
        for enc in encodings_to_try:
            try:
                df_y = pd.read_csv(fname, encoding=enc); break
            except Exception as e:
                last_err = e
        if df_y is None:
            raise RuntimeError(f"读取 {fname} 失败：{last_err}")

        vals = df_y[regions].copy()
        for c in regions:
            if vals[c].dtype == object:
                vals[c] = vals[c].astype(str).str.replace(",", "").str.strip()
            vals[c] = pd.to_numeric(vals[c], errors="coerce")

        if len(vals) < 12:
            raise ValueError(f"{fname} 行数不足 12 行。")
        vals = vals.iloc[:12].reset_index(drop=True)

        idx_year = pd.date_range(f"{year}-01-31", periods=12, freq="M")  # 月末
        frames.append(pd.DataFrame(vals.values, index=idx_year, columns=regions))

    df = pd.concat(frames, axis=0).sort_index().astype("float64")
    assert df.shape == ((end_year - start_year + 1) * 12, 6)
    return df

# -------------------- 1) 指标 --------------------
def mae(y, yhat):
    y = np.asarray(y); yhat = np.asarray(yhat)
    return np.mean(np.abs(y - yhat))

def rmse(y, yhat):
    y = np.asarray(y); yhat = np.asarray(yhat)
    return np.sqrt(np.mean((y - yhat) ** 2))

def mape(y, yhat, eps=1e-12):
    y = np.asarray(y); yhat = np.asarray(yhat)
    mask = np.abs(y) > eps
    if not np.any(mask): return np.nan
    return 100.0 * np.mean(np.abs((yhat[mask] - y[mask]) / y[mask]))

# -------------------- 2) 面板滞后特征 --------------------
def make_supervised_panel(df_std: pd.DataFrame, target_col="Chongqing", L=12):
    regions = df_std.columns.tolist()
    y_tgt_std = df_std[target_col].values
    X, Y_std, idx = [], [], []
    for i in range(L, len(df_std)):
        feat = []
        for c in regions:
            feat.extend(df_std[c].values[i-L:i][::-1])  # [t-1,...,t-L]
        X.append(feat)
        Y_std.append(y_tgt_std[i])
        idx.append(df_std.index[i])
    X = np.asarray(X); Y_std = np.asarray(Y_std); idx = pd.DatetimeIndex(idx)
    return X, Y_std, idx

# -------------------- 3) 基础准备 --------------------
BASE_FOLDER = "my_data"
df_panel = load_panel_from_folder(BASE_FOLDER, 2005, 2019)
regions = df_panel.columns.tolist()
assert "Chongqing" in regions
target_col = "Chongqing"

TRAIN_END = "2016-12-31"
TEST_START, TEST_END = "2017-01-31", "2019-12-31"
test_range = pd.date_range(TEST_START, TEST_END, freq="M")

# 标准化（按训练窗）
scalers = {}
df_std = df_panel.copy()
for c in regions:
    mu = df_panel.loc[:TRAIN_END, c].mean()
    sd = df_panel.loc[:TRAIN_END, c].std(ddof=0) or 1.0
    df_std[c] = (df_panel[c] - mu) / sd
    scalers[c] = (mu, sd)
mu_y, sd_y = scalers[target_col]
inv_std = lambda z: z * sd_y + mu_y

# 6×LAG 特征（标准化空间）
LAG = 12
X_all, y_std_all, idx_all = make_supervised_panel(df_std, target_col=target_col, L=LAG)

# 对齐 y（原单位）用于评估/残差
y_raw_all = df_panel[target_col].loc[idx_all].values

mask_tr = (idx_all <= pd.to_datetime(TRAIN_END))
mask_te = (idx_all >= pd.to_datetime(TEST_START)) & (idx_all <= pd.to_datetime(TEST_END))
X_tr, X_te = X_all[mask_tr], X_all[mask_te]
y_tr_std, y_te_std = y_std_all[mask_tr], y_std_all[mask_te]
y_tr_raw, y_te_raw = y_raw_all[mask_tr], y_raw_all[mask_te]
idx_tr, idx_te = idx_all[mask_tr], idx_all[mask_te]
y_true_test = df_panel[target_col].loc[test_range]  # 真值（原单位）

# -------------------- 4) 一级模型（一步滚动） --------------------
from statsmodels.tsa.statespace.sarimax import SARIMAX
from statsmodels.tools.sm_exceptions import ConvergenceWarning
from statsmodels.tsa.arima.model import ARIMA
from statsmodels.tsa.holtwinters import ExponentialSmoothing
from sklearn.svm import SVR

warnings.filterwarnings("ignore", category=ConvergenceWarning)

def _as_scalar(x):
    if hasattr(x, "values"): x = x.values
    arr = np.asarray(x)
    return float(arr.ravel()[0])

def rolling_arima(y_series: pd.Series, pred_index: pd.DatetimeIndex, order=(1,1,1), maxiter=300, min_history=24, offset=1):
    preds = []
    for t in pred_index:
        end_train = (t - pd.offsets.MonthEnd(1))
        train = y_series.loc[:end_train].astype(float)
        if len(train) < min_history:
            preds.append(float(train.iloc[-1]) + offset); continue
        try:
            model = ARIMA(train, order=order, enforce_stationarity=True, enforce_invertibility=True)
            res = model.fit(method="statespace", solver="lbfgs", maxiter=maxiter)
            preds.append(float(res.forecast(1).iloc[0]) + offset)
        except Exception:
            preds.append(float(train.iloc[-1]) + offset)
    return pd.Series(preds, index=pred_index)

def rolling_sarima(y_series: pd.Series, pred_index: pd.DatetimeIndex,
                   order=(0,1,1), seasonal_order=(0,1,1,12), maxiter=300, min_history=36, offset=1):
    preds, prev_params = [], None
    for t in pred_index:
        end_train = (t - pd.offsets.MonthEnd(1))
        train = y_series.loc[:end_train].astype(float)
        if len(train) < min_history:
            preds.append(float(train.iloc[-1]) + offset); continue
        fitted = False; last_val = float(train.iloc[-1])
        for method, miters in [("lbfgs", maxiter), ("nm", 500), ("powell", 400)]:
            try:
                model = SARIMAX(train, order=order, seasonal_order=seasonal_order,
                                enforce_stationarity=True, enforce_invertibility=True)
                res = model.fit(disp=False, method=method, maxiter=miters, start_params=prev_params)
                pm = res.get_forecast(steps=1).predicted_mean
                preds.append(_as_scalar(pm) + offset)
                prev_params = res.params
                fitted = True; break
            except Exception:
                continue
        if not fitted:
            preds.append(last_val + offset)
    return pd.Series(preds, index=pred_index)

from statsmodels.tsa.holtwinters import ExponentialSmoothing

def rolling_ets(y_series: pd.Series,
                pred_index: pd.DatetimeIndex,
                trend="add", seasonal="add", seasonal_periods=12,
                min_history=24, fallback_empty=0.0):
    """
    更稳健的 ETS 一步滚动预测：
    - 训练切片为空：返回 fallback_empty（做残差校正时建议=0.0）
    - 样本不足：返回最近值
    - 含季节项时，至少需要 ~2*seasonal_periods + 1 个样本
    """
    preds = []
    sp = int(seasonal_periods) if seasonal_periods else None
    min_required = max(int(min_history), int((sp or 0) * 2 + 1) if seasonal in ("add", "mul") else int(min_history))

    for t in pred_index:
        end_train = t - pd.offsets.MonthEnd(1)
        # 保证是 Series，并清掉 NaN
        train = pd.Series(y_series.loc[:end_train]).dropna()
        n = len(train)

        if n == 0:
            preds.append(float(fallback_empty))
            continue
        if n < min_required:
            preds.append(float(train.iloc[-1]))
            continue

        try:
            model = ExponentialSmoothing(
                train, trend=trend, seasonal=seasonal,
                seasonal_periods=sp, initialization_method="estimated"
            )
            fit = model.fit(optimized=True, remove_bias=True)
            preds.append(float(fit.forecast(1).iloc[0]))
        except Exception:
            preds.append(float(train.iloc[-1]))

    return pd.Series(preds, index=pred_index, name="ETS")


def rolling_svr_std(X_all, y_std_all, idx_all, kernel="linear", C=0.1, epsilon=0.01, gamma="scale"):
    """
    扩展窗口滚动：在 t 时刻，用 [0..t-1] 的样本训练，预测 y_std(t)。
    返回：标准化空间预测（pd.Series, index=idx_all）
    """
    preds = []
    for i in range(len(idx_all)):
        if i == 0:
            preds.append(np.nan); continue
        X_tr_i = X_all[:i]; y_tr_i = y_std_all[:i]
        try:
            svr = SVR(kernel=kernel, C=C, epsilon=epsilon, gamma=gamma)
            svr.fit(X_tr_i, y_tr_i)
            yhat = svr.predict(X_all[i:i+1])[0]
        except Exception:
            yhat = y_tr_i[-1]
        preds.append(float(yhat))
    s = pd.Series(preds, index=idx_all)
    # 第一个点无法预测，用最近值兜底
    if np.isnan(s.iloc[0]):
        s.iloc[0] = y_std_all[0]
    return s

# 构造统一的“可滚动预测索引” = idx_all（LAG开始）
y_series_raw = df_panel[target_col]
# 一级：ARIMA / SARIMA / ETS / SVR
yhat1_arima = rolling_arima(y_series_raw, idx_all, order=(1,1,1))
yhat1_sarima = rolling_sarima(y_series_raw, idx_all, order=(0,1,1), seasonal_order=(0,1,1,12))
yhat1_ets   = rolling_ets(y_series_raw, idx_all, trend="add", seasonal="mul", seasonal_periods=12)
yhat1_svr_std = rolling_svr_std(X_all, y_std_all, idx_all, kernel="linear", C=0.1, epsilon=0.01, gamma="scale")

# 统一切分到 train/test
def split_series(s: pd.Series):
    return s.loc[idx_tr], s.loc[idx_te]

ar_tr,  ar_te  = split_series(yhat1_arima)
sa_tr,  sa_te  = split_series(yhat1_sarima)
ets_tr, ets_te = split_series(yhat1_ets)
svr1_tr_std, svr1_te_std = split_series(yhat1_svr_std)

# -------------------- 5) 二级模型：工具 --------------------
from sklearn.neural_network import MLPRegressor
from sklearn.preprocessing import StandardScaler

# —— GRNN（高斯核 Nadaraya–Watson 近似）
class GRNN:
    def __init__(self, sigma=0.5):
        self.sigma = float(sigma)
        self.Xs = None; self.ys = None
        self.scaler = StandardScaler()
    def fit(self, X, y):
        X = np.asarray(X, dtype=float); y = np.asarray(y, dtype=float).ravel()
        self.Xs = self.scaler.fit_transform(X)
        self.ys = y
        return self
    def predict(self, X):
        X = np.asarray(X, dtype=float)
        Z = self.scaler.transform(X)
        # 高斯核权重
        d2 = ((Z[:, None, :] - self.Xs[None, :, :])**2).sum(axis=2)  # (n_test, n_train)
        w = np.exp(-d2 / (2.0 * (self.sigma**2)) )                  # (n_test, n_train)
        wsum = w.sum(axis=1, keepdims=True) + 1e-12
        yhat = (w @ self.ys.reshape(-1,1)) / wsum
        return yhat.ravel()

# —— 构建“二级（向量）特征”（6×LAG + 一级预测）
def build_second_stage_vector_features(X, yhat1_raw):
    """
    X : (N, 6*LAG)  —— 标准化空间的面板滞后
    yhat1_raw: (N,) —— 一级预测（原单位）
    返回：X2 (N, 6*LAG+1)，yhat1_std (N,)
    """
    yhat1_std = (np.asarray(yhat1_raw) - mu_y) / (sd_y if sd_y != 0 else 1.0)
    X2 = np.column_stack([X, yhat1_std.reshape(-1,1)])
    return X2, yhat1_std

# —— 构建“二级（序列）特征”：用 6 变量序列作为输入（残差建模）
def build_seq_arrays_panel(df_std: pd.DataFrame, L=12):
    regs = df_std.columns.tolist()
    X_seq, idx = [], []
    for i in range(L, len(df_std)):
        window = df_std.iloc[i-L:i][regs].values  # (L,6)
        X_seq.append(window)
        idx.append(df_std.index[i])
    return np.array(X_seq, dtype=np.float32), pd.DatetimeIndex(idx)

X_seq_all, idx_seq_all = build_seq_arrays_panel(df_std, L=LAG)
X_seq_tr = X_seq_all[mask_tr]  # (N_tr, L, 6)
X_seq_te = X_seq_all[mask_te]  # (N_te, L, 6)

# -------------------- 6) 9 个混合模型 --------------------
results = {}

# ---------- 1) ARIMA + GRNN ----------
# 一级输出（原单位） -> 残差（原单位）
res_arima_tr_raw = y_tr_raw - ar_tr.values
res_arima_te_raw = y_te_raw - ar_te.values  # 只是参考，不参与训练
# 二级目标：残差（标准化）
res_arima_tr_std = res_arima_tr_raw / (sd_y if sd_y != 0 else 1.0)
# 二级输入：6×LAG + yhat1_std
X2_tr, yhat1_tr_std = build_second_stage_vector_features(X_tr, ar_tr.values)
X2_te, yhat1_te_std = build_second_stage_vector_features(X_te, ar_te.values)
grnn = GRNN(sigma=0.6).fit(X2_tr, res_arima_tr_std)
res_te_std_hat = grnn.predict(X2_te)
yhat_arima_grnn = ar_te.values + res_te_std_hat * sd_y
results["ARIMA+GRNN"] = yhat_arima_grnn

# ---------- 2) SARIMA + RNN ----------
try:
    import torch
    import torch.nn as nn
    from torch.utils.data import Dataset, DataLoader, random_split
    device = torch.device("cuda" if torch.cuda.is_available() else "cpu")
    torch.manual_seed(7); np.random.seed(7)

    # 残差（标准化）
    res_sarima_all_std = (y_raw_all - yhat1_sarima.values) / (sd_y if sd_y != 0 else 1.0)
    res_sarima_tr_std = res_sarima_all_std[mask_tr]
    res_sarima_te_std = res_sarima_all_std[mask_te]  # 仅对齐长度用

    class SeqDS(Dataset):
        def __init__(self, X, y):
            self.X = torch.from_numpy(X)               # (N, L, 6)
            self.y = torch.from_numpy(y).reshape(-1,1) # (N, 1)
        def __len__(self): return len(self.X)
        def __getitem__(self, i): return self.X[i], self.y[i]

    # 数据集（注意 X_seq 已按 idx_all 对齐）
    ds = SeqDS(X_seq_tr, res_sarima_tr_std.astype(np.float32))
    val_size = max(1, int(0.1*len(ds))); train_size = len(ds) - val_size
    ds_tr, ds_val = random_split(ds, [train_size, val_size], generator=torch.Generator().manual_seed(7))
    dl_tr = DataLoader(ds_tr, batch_size=16, shuffle=True)
    dl_val = DataLoader(ds_val, batch_size=32, shuffle=False)
    ds_te = SeqDS(X_seq_te, np.zeros(len(X_seq_te), dtype=np.float32))
    dl_te = DataLoader(ds_te, batch_size=32, shuffle=False)

    class RNNModel(nn.Module):
        def __init__(self, input_size=6, hidden_size=64):
            super().__init__()
            self.rnn = nn.RNN(input_size, hidden_size, batch_first=True)
            self.fc = nn.Linear(hidden_size, 1)
        def forward(self, x):
            out, _ = self.rnn(x); return self.fc(out[:, -1, :])

    def train_model(model, dl_tr, dl_val, epochs=200, patience=20, lr=1e-3):
        model = model.to(device)
        optim = torch.optim.Adam(model.parameters(), lr=lr)
        loss_fn = nn.MSELoss()
        best, best_val = None, float("inf"); bad = 0
        for ep in range(epochs):
            model.train()
            for xb, yb in dl_tr:
                xb, yb = xb.to(device), yb.to(device)
                pred = model(xb)
                loss = loss_fn(pred, yb)
                optim.zero_grad(); loss.backward(); optim.step()
            # 验证
            model.eval(); vals = []
            with torch.no_grad():
                for xb, yb in dl_val:
                    xb, yb = xb.to(device), yb.to(device)
                    vals.append(loss_fn(model(xb), yb).item())
            v = float(np.mean(vals)) if vals else 0.0
            if v < best_val - 1e-6:
                best_val, bad = v, 0
                best = {k: v_.cpu().clone() for k, v_ in model.state_dict().items()}
            else:
                bad += 1
                if bad >= patience: break
        if best is not None: model.load_state_dict(best)
        return model

    rnn = train_model(RNNModel(input_size=6, hidden_size=64), dl_tr, dl_val, epochs=200, patience=20, lr=1e-3)

    # 预测二级残差
    rnn.eval(); preds = []
    with torch.no_grad():
        for xb, _ in dl_te:
            xb = xb.to(device)
            preds.append(rnn(xb).cpu().numpy().ravel())
    res_te_std_hat = np.concatenate(preds, axis=0)
    yhat_sarima_rnn = sa_te.values + res_te_std_hat * sd_y
    results["SARIMA+RNN"] = yhat_sarima_rnn
except Exception as e:
    print("[PyTorch][SARIMA+RNN] 失败：", e)
    results["SARIMA+RNN"] = np.full(len(idx_te), np.nan)

# ---------- 3) SARIMA + GRNN ----------
res_sa_tr_raw = y_tr_raw - sa_tr.values
res_sa_tr_std = res_sa_tr_raw / (sd_y if sd_y != 0 else 1.0)
X2_tr, _ = build_second_stage_vector_features(X_tr, sa_tr.values)
X2_te, _ = build_second_stage_vector_features(X_te, sa_te.values)
grnn2 = GRNN(sigma=0.6).fit(X2_tr, res_sa_tr_std)
res_te_std_hat = grnn2.predict(X2_te)
yhat_sarima_grnn = sa_te.values + res_te_std_hat * sd_y
results["SARIMA+GRNN"] = yhat_sarima_grnn


# ---------- 5) SARIMA + BPNN（向量特征） ----------
res_sa_tr_raw = y_tr_raw - sa_tr.values
res_sa_tr_std = res_sa_tr_raw / (sd_y if sd_y != 0 else 1.0)
X2_tr, _ = build_second_stage_vector_features(X_tr, sa_tr.values)
X2_te, _ = build_second_stage_vector_features(X_te, sa_te.values)

mlp_bpnn = MLPRegressor(hidden_layer_sizes=(64,64), activation="relu",
                        solver="adam", max_iter=2000, random_state=7,
                        early_stopping=True, n_iter_no_change=30, validation_fraction=0.1)
mlp_bpnn.fit(X2_tr, res_sa_tr_std)
res_te_std_hat = mlp_bpnn.predict(X2_te)
yhat_sarima_bpnn = sa_te.values + res_te_std_hat * sd_y
results["SARIMA+BPNN"] = yhat_sarima_bpnn

# ---------- 6) SARIMA + SVR（向量特征） ----------
svr2 = SVR(kernel="linear", C=0.1, epsilon=0.05, gamma="scale")
svr2.fit(X2_tr, res_sa_tr_std)
res_te_std_hat = svr2.predict(X2_te)
yhat_sarima_svr = sa_te.values + res_te_std_hat * sd_y
results["SARIMA+SVR"] = yhat_sarima_svr

# ---------- 7) SARIMA + LSTM ----------
try:
    import torch
    import torch.nn as nn
    from torch.utils.data import DataLoader, random_split

    class LSTMModel(nn.Module):
        def __init__(self, input_size=6, hidden_size=64):
            super().__init__()
            self.lstm = nn.LSTM(input_size, hidden_size, batch_first=True)
            self.fc = nn.Linear(hidden_size, 1)
        def forward(self, x):
            out, _ = self.lstm(x); return self.fc(out[:, -1, :])

    # 残差（标准化）
    res_sarima_all_std = (y_raw_all - yhat1_sarima.values) / (sd_y if sd_y != 0 else 1.0)
    res_sarima_tr_std = res_sarima_all_std[mask_tr].astype(np.float32)

    class SeqDS2(torch.utils.data.Dataset):
        def __init__(self, X, y):
            self.X = torch.from_numpy(X)
            self.y = torch.from_numpy(y).reshape(-1,1)
        def __len__(self): return len(self.X)
        def __getitem__(self, i): return self.X[i], self.y[i]

    ds2 = SeqDS2(X_seq_tr, res_sarima_tr_std)
    val_size = max(1, int(0.1*len(ds2))); train_size = len(ds2) - val_size
    ds_tr2, ds_val2 = random_split(ds2, [train_size, val_size], generator=torch.Generator().manual_seed(7))
    dl_tr2 = DataLoader(ds_tr2, batch_size=16, shuffle=True)
    dl_val2 = DataLoader(ds_val2, batch_size=32, shuffle=False)
    dl_te2 = DataLoader(SeqDS2(X_seq_te, np.zeros(len(X_seq_te), dtype=np.float32)), batch_size=32, shuffle=False)

    def train_model_lstm(model, dl_tr, dl_val, epochs=200, patience=20, lr=1e-3):
        model = model.to(device)
        optim = torch.optim.Adam(model.parameters(), lr=lr)
        loss_fn = nn.MSELoss()
        best, best_val = None, float("inf"); bad = 0
        for ep in range(epochs):
            model.train()
            for xb, yb in dl_tr:
                xb, yb = xb.to(device), yb.to(device)
                pred = model(xb)
                loss = loss_fn(pred, yb)
                optim.zero_grad(); loss.backward(); optim.step()
            # 验证
            model.eval(); vals = []
            with torch.no_grad():
                for xb, yb in dl_val:
                    xb, yb = xb.to(device), yb.to(device)
                    vals.append(loss_fn(model(xb), yb).item())
            v = float(np.mean(vals)) if vals else 0.0
            if v < best_val - 1e-6:
                best_val, bad = v, 0
                best = {k: v_.cpu().clone() for k, v_ in model.state_dict().items()}
            else:
                bad += 1
                if bad >= patience: break
        if best is not None: model.load_state_dict(best)
        return model

    lstm = train_model_lstm(LSTMModel(input_size=6, hidden_size=64), dl_tr2, dl_val2, epochs=200, patience=20, lr=1e-3)

    lstm.eval(); preds = []
    with torch.no_grad():
        for xb, _ in dl_te2:
            xb = xb.to(device)
            preds.append(lstm(xb).cpu().numpy().ravel())
    res_te_std_hat = np.concatenate(preds, axis=0)
    yhat_sarima_lstm = sa_te.values + res_te_std_hat * sd_y
    results["SARIMA+LSTM"] = yhat_sarima_lstm
except Exception as e:
    print("[PyTorch][SARIMA+LSTM] 失败：", e)
    results["SARIMA+LSTM"] = np.full(len(idx_te), np.nan)

# ---------- 8) SARIMA + ETS（残差的 ETS 滚动，严格对齐 test_range） ----------
# 关键改动：对齐到测试窗 test_range；第一步训练为空时返回 0，不再越界
res_sa_series = (y_true_test - sa_te).astype(float)  # 索引= test_range
res_sa_ets = rolling_ets(
    res_sa_series, test_range,
    trend="add", seasonal="add", seasonal_periods=12,
    min_history=24, fallback_empty=0.0
)
yhat_sarima_ets = sa_te.values + res_sa_ets.values
results["SARIMA+ETS"] = yhat_sarima_ets

# ---------- 9) SVR + BPNN ----------
# 一级：SVR（标准化空间）滚动，先转回原单位
svr1_tr_raw = inv_std(svr1_tr_std.values)
svr1_te_raw = inv_std(svr1_te_std.values)
# 二级：残差（标准化）
res_svr_tr_std = (y_tr_raw - svr1_tr_raw) / (sd_y if sd_y != 0 else 1.0)
# 二级输入：6×LAG + 一级预测（标准化）
X2_tr, _ = build_second_stage_vector_features(X_tr, svr1_tr_raw)
X2_te, _ = build_second_stage_vector_features(X_te, svr1_te_raw)
mlp_svrbp = MLPRegressor(hidden_layer_sizes=(64,64), activation="relu",
                         solver="adam", max_iter=2000, random_state=7,
                         early_stopping=True, n_iter_no_change=30, validation_fraction=0.1)
mlp_svrbp.fit(X2_tr, res_svr_tr_std)
res_te_std_hat = mlp_svrbp.predict(X2_te)
yhat_svr_bpnn = svr1_te_raw + res_te_std_hat * sd_y
results["SVR+BPNN"] = yhat_svr_bpnn

# -------------------- 7) 汇总评估 & 导出 --------------------
# 组装 DataFrame
out = pd.DataFrame(index=idx_te)
out["y_true"] = y_te_raw
for k, v in results.items():
    out[k] = v

# 指标打印
rows = []
for col in out.columns:
    if col == "y_true": continue
    rows.append((col, mae(out["y_true"], out[col]), rmse(out["y_true"], out[col]), mape(out["y_true"], out[col])))
res_df = pd.DataFrame(rows, columns=["Hybrid","MAE","RMSE","MAPE(%)"]).set_index("Hybrid")
print("\n=== Hybrid Models (2017–2019, target=Chongqing) ===")
print(res_df.round(3))

# 导出
SAVE_DIR = Path(r"C:\Users\zhang\PycharmProjects\songhongbo_PTB\exports")
SAVE_DIR.mkdir(parents=True, exist_ok=True)
csv_path = SAVE_DIR / "hybrid_preds_chongqing_2017_2019.csv"
out.reset_index(names="date").to_csv(csv_path, index=False, encoding="utf-8-sig")
print(f"\nSaved hybrid predictions:\n  {csv_path}")

# ===== 追加导出：混合模型逐月预测 & 长表 & 指标 =====
from pathlib import Path

export_dir = Path(r"C:\Users\zhang\PycharmProjects\songhongbo_PTB\exports")
export_dir.mkdir(parents=True, exist_ok=True)

# 1) 宽表（y_true + 各混合模型列）
preds_wide = out.copy()
preds_wide.index.name = "date"
path_wide = export_dir / "hybrid_preds_chongqing_2017_2019.csv"
preds_wide.reset_index().to_csv(path_wide, index=False, encoding="utf-8-sig")

# 2) 长表（便于绘图：每行一个模型的 y_pred）
preds_long = preds_wide.reset_index().melt(
    id_vars=["date", "y_true"],
    var_name="model",
    value_name="y_pred"
)
path_long = export_dir / "hybrid_preds_long_chongqing_2017_2019.csv"
preds_long.to_csv(path_long, index=False, encoding="utf-8-sig")

# 3) 指标（按 RMSE 排序）
metrics_df = res_df.sort_values("RMSE").reset_index().rename(columns={"Hybrid": "model"})
path_metrics = export_dir / "hybrid_metrics_chongqing_2017_2019.csv"
metrics_df.to_csv(path_metrics, index=False, encoding="utf-8-sig")

print("\n[Exports]")
print(f"✓ Wide predictions : {path_wide}")
print(f"✓ Long predictions : {path_long}")
print(f"✓ Metrics          : {path_metrics}")
