# Supplementary material for: A hybrid machine learning model for pulmonary tuberculosis forecasting of Chongqing with adjacent-region data
Source: PLoS One. 2025 Dec 31;20(12):e0339453. doi: 10.1371/journal.pone.0339453 (PMC12755765; doi:10.1371/journal.pone.0339453)
Supplement: S1 File — (ZIP) [file pone.0339453.s001.zip › PTB_code/3.6DM_test.py]

# -*- coding: utf-8 -*-
import numpy as np
import pandas as pd
from pathlib import Path
from scipy import stats

# ------------------- 路径设置 -------------------
BASE = Path("exports")
OURS_FILE     = BASE / "chongqing_ssa_elm_test_2017_2019.csv"
BASELINE_FILE = BASE / "baseline_preds_chongqing_2017_2019.csv"
HYBRID_FILE   = BASE / "hybrid_preds_chongqing_2017_2019.csv"

# ------------------- 参数 -------------------
LOSS = "mse"   # 可选: "mse" 或 "mae"
H     = 1      # 预测步长（horizon），一步期为 1
ALPHA = 0.05   # 置信区间/显著性水平

# ------------------- 工具函数 -------------------
def loss_fn(err, which="mse"):
    err = np.asarray(err, float)
    if which.lower() == "mse":
        return err**2
    elif which.lower() == "mae":
        return np.abs(err)
    else:
        raise ValueError("LOSS 仅支持 'mse' 或 'mae'")

def newey_west_lrv(x, lag=None):
    """
    Newey-West 对样本均值的长程方差估计
    x: 一维数组（这里取 d_t = loss_ours - loss_comp 的时间序列）
    lag: HAC 截断阶。若不给，默认 floor(1.75 * T**(1/3))
    返回: long-run variance（非 /T 的版本）
    """
    x = np.asarray(x, float)
    T = len(x)
    mu = x.mean()
    if lag is None:
        lag = int(np.floor(1.75 * T**(1/3)))
    # 自协方差
    gamma0 = np.mean((x - mu) * (x - mu))
    lrv = gamma0
    for k in range(1, lag + 1):
        gamma_k = np.mean((x[k:] - mu) * (x[:-k] - mu))
        w = 1.0 - k / (lag + 1.0)  # Bartlett 权重
        lrv += 2.0 * w * gamma_k
    return lrv

def dm_test_with_hln(y_true, y_pred_ours, y_pred_comp, loss="mse", h=1):
    """
    返回:
    dict(dm=..., p_norm=..., t_hln=..., p_hln=..., dbar=..., ci_low=..., ci_high=..., T=...)
    约定 d_t = L(ours) - L(comp)，故 dbar<0 表示 ours 更优（损失更小）
    """
    y_true = np.asarray(y_true, float).ravel()
    f1 = np.asarray(y_pred_ours, float).ravel()
    f2 = np.asarray(y_pred_comp, float).ravel()
    mask = np.isfinite(y_true) & np.isfinite(f1) & np.isfinite(f2)
    y, f1, f2 = y_true[mask], f1[mask], f2[mask]
    T = len(y)
    if T < 5:
        return None  # 样本太少

    e1 = y - f1
    e2 = y - f2
    d = loss_fn(e1, which=loss) - loss_fn(e2, which=loss)
    dbar = d.mean()

    # 长程方差估计（对均值）
    if h is not None and h >= 1:
        # DM 原文：若已知步长 h，重叠误差可用 lag = h-1；稳健起见也可用 NW 自选滞后
        lag = max(h - 1, 0)
        lrv = newey_west_lrv(d, lag=lag)
    else:
        lrv = newey_west_lrv(d, lag=None)

    se = np.sqrt(lrv / T)
    if se == 0 or not np.isfinite(se):
        return None

    # 原始 DM（渐近正态）
    dm_stat = dbar / se
    p_norm = 2.0 * (1.0 - stats.norm.cdf(abs(dm_stat)))

    # HLN 小样本修正（Harvey–Leybourne–Newbold, 1997）
    # 参考常用实现：t_HLN = DM * sqrt( (T + 1 - 2h + h(h-1)/T) / T ), 自由度 T-1
    num = (T + 1 - 2*h + (h*(h-1))/max(T,1.0))
    den = T
    c_hln = np.sqrt(num / den) if den > 0 else 1.0
    t_hln = dm_stat * c_hln
    p_hln = 2.0 * (1.0 - stats.t.cdf(abs(t_hln), df=T-1))

    # 95% CI for dbar（基于 NW 标准误；HLN 只用于检验，不改变 SE）
    z_or_t = stats.t.ppf(1-ALPHA/2, df=T-1)
    ci_low  = dbar - z_or_t * se
    ci_high = dbar + z_or_t * se

    return dict(T=T, dbar=dbar, se=se, dm=dm_stat, p_norm=p_norm,
                t_hln=t_hln, p_hln=p_hln, ci_low=ci_low, ci_high=ci_high)

def find_col(cols, candidates):
    """在 cols 里按候选名列表找第一命中的列名（忽略大小写与空白）。"""
    norm = {c.strip().lower(): c for c in cols}
    for cand in candidates:
        key = cand.strip().lower()
        if key in norm:
            return norm[key]
    return None

def read_ours(path: Path):
    df = pd.read_csv(path)
    # 识别列
    c_date  = find_col(df.columns, ["date", "时间", "month"])
    c_ytrue = find_col(df.columns, ["y_true", "y_ture", "truth", "actual", "obs", "y"])
    c_ypred = find_col(df.columns, ["y_pred", "pred", "prediction", "forecast"])
    assert c_date and c_ytrue and c_ypred, f"无法识别 ours 文件列：{path}"
    df[c_date] = pd.to_datetime(df[c_date])
    df = df[[c_date, c_ytrue, c_ypred]].copy()
    df.columns = ["date", "y_true", "ours"]
    return df

def read_comparison(path: Path):
    """
    读取 baseline/hybrid：假定第1列是 date，第2列是 y_true（若无也可），
    第3列开始为各模型预测。我们仅取 date 与第3列起的预测列。
    """
    df = pd.read_csv(path)
    # 找 date 列（若没有明确命名，默认第1列）
    c_date = find_col(df.columns, ["date", "时间", "month"]) or df.columns[0]
    df[c_date] = pd.to_datetime(df[c_date], errors="coerce")
    # 预测列：从第3列开始
    if df.shape[1] < 3:
        raise ValueError(f"{path} 至少需要3列（date、y_true、至少1个预测列）")
    pred_cols = df.columns[2:]
    out = df[[c_date] + list(pred_cols)].copy()
    out = out.rename(columns={c_date: "date"})
    return out

# ------------------- 主流程 -------------------
ours = read_ours(OURS_FILE)
base = read_comparison(BASELINE_FILE)
hybr = read_comparison(HYBRID_FILE)

# 合并（以 ours 的日期为基准，避免不同文件 y_true 不一致）
merged = ours.merge(base, on="date", how="inner").merge(hybr, on="date", how="inner")

# 准备数据
y = pd.to_numeric(merged["y_true"], errors="coerce").values
ours_pred = pd.to_numeric(merged["ours"], errors="coerce").values

# 收集所有对比列（剔除 date / y_true / ours）
comp_cols = [c for c in merged.columns if c not in ("date", "y_true", "ours")]

rows = []
for col in comp_cols:
    comp_pred = pd.to_numeric(merged[col], errors="coerce").values
    res = dm_test_with_hln(y, ours_pred, comp_pred, loss=LOSS, h=H)
    if res is None:
        rows.append({
            "Comparator": col, "T": len(merged),
            "dbar(L_ours-L_comp)": np.nan,
            "DM": np.nan, "p_norm": np.nan,
            "t_HLN": np.nan, "p_HLN": np.nan,
            "95% CI low": np.nan, "95% CI high": np.nan,
            "Better(sign)": ""
        })
        continue
    sign = "ours < comp (better)" if res["dbar"] < 0 else ("ours > comp (worse)" if res["dbar"] > 0 else "tie")
    rows.append({
        "Comparator": col,
        "T": res["T"],
        "dbar(L_ours-L_comp)": res["dbar"],
        "DM": res["dm"], "p_norm": res["p_norm"],
        "t_HLN": res["t_hln"], "p_HLN": res["p_hln"],
        "95% CI low": res["ci_low"], "95% CI high": res["ci_high"],
        "Better(sign)": sign
    })

result_df = pd.DataFrame(rows)
# 排序：优先按 p_HLN，从小到大
result_df = result_df.sort_values(["p_HLN", "p_norm", "Comparator"]).reset_index(drop=True)

print("\n=== Diebold–Mariano with HLN small-sample correction ===")
print(f"Loss = {LOSS.upper()}, horizon h = {H}, alpha = {ALPHA}")
print(result_df.round(4))

# 导出
out_csv = BASE / "dm_results_HLN.csv"
result_df.to_csv(out_csv, index=False, encoding="utf-8-sig")
print(f"\nSaved DM table with HLN correction -> {out_csv}")
