# Supplementary material for: A hybrid machine learning model for pulmonary tuberculosis forecasting of Chongqing with adjacent-region data
Source: PLoS One. 2025 Dec 31;20(12):e0339453. doi: 10.1371/journal.pone.0339453 (PMC12755765; doi:10.1371/journal.pone.0339453)
Supplement: S1 File — (ZIP) [file pone.0339453.s001.zip › PTB_code/exports/ablation_regions_count_summary.csv]

k_regions	regions_used	MAE	RMSE	MAPE(%)
6	Chongqing,Hubei,Shanxi,Sichuan,Guizhou,Hunan	0.434133934	0.737184112	10.794899
5	Chongqing,Hubei,Shanxi,Sichuan,Guizhou	0.581082186	0.932925779	16.9725355
4	Chongqing,Hubei,Shanxi,Sichuan	0.647454691	1.128135571	17.95599871
3	Chongqing,Hubei,Shanxi	0.549698164	0.946158905	16.25662645
2	Chongqing,Hubei	0.582483612	1.020395936	15.59678722
1	Chongqing	0.989125705	1.476457079	34.5341589
