# Supplementary material for: A hybrid machine learning model for pulmonary tuberculosis forecasting of Chongqing with adjacent-region data
Source: PLoS One. 2025 Dec 31;20(12):e0339453. doi: 10.1371/journal.pone.0339453 (PMC12755765; doi:10.1371/journal.pone.0339453)
Supplement: S1 File — (ZIP) [file pone.0339453.s001.zip › PTB_code/exports/baseline_preds_chongqing_2017_2019.csv]

	y_true	SARIMA	ARIMA	ETS_AAM	GM11	SVR_6xL	ELM_6xL	XGB_6xL	BPNN_6xL	RNN_6xL	LSTM_6xL
2017-01-31	7.525183	5.880744	5.057364	8.743362	5.134361	6.562711	5.850857	6.800637	6.891932	6.518014	7.123705
2017-02-28	7.016725	6.172306	7.875183	6.846762	5.145015	6.730484	7.795017	6.414693	6.255455	6.651125	6.424314
2017-03-31	7.374286	6.009121	7.366725	8.052222	5.146837	7.358767	7.210007	6.961510	6.640574	7.134699	6.754983
2017-04-30	6.373771	6.112630	7.724286	6.877180	5.155106	6.055220	6.219896	6.368728	6.080836	6.511830	6.379394
2017-05-31	6.806780	5.828072	6.723771	6.441634	5.145984	6.324567	6.322557	6.208264	6.045782	6.655427	6.419393
2017-06-30	6.586995	5.763965	7.156780	6.223107	5.144671	5.949564	4.503376	5.572042	5.865002	6.183241	6.235087
2017-07-31	6.147425	5.860212	6.936995	6.084687	5.139739	5.560138	6.129165	5.175736	5.839657	6.119235	6.184442
2017-08-31	6.272079	6.021684	6.497425	5.769847	5.127465	5.324360	5.837794	5.492177	5.730499	6.104678	6.121089
2017-09-30	5.934200	6.110305	6.622079	5.300091	5.117641	5.025244	4.499931	5.254333	5.439438	5.695507	6.052703
2017-10-31	5.852191	6.068318	6.284200	5.574689	5.102366	5.113233	4.558782	5.280415	5.302481	5.931454	5.941309
2017-11-30	5.645527	6.329409	6.202191	4.752774	5.086076	4.588211	5.970344	5.080656	4.909221	5.547140	5.834989
2017-12-31	5.612724	6.873306	5.995527	4.228673	5.066717	4.214669	5.896185	5.129038	5.105096	5.480246	5.900490
2018-01-31	8.601100	6.455418	5.962724	9.659361	5.047248	6.150466	6.118206	6.586865	6.573204	6.552061	6.735251
2018-02-28	6.435400	6.759902	8.951100	7.668703	5.077510	5.712179	7.058026	6.750609	5.691471	6.429813	6.321537
2018-03-31	6.773600	6.318444	6.785400	8.474050	5.071932	6.351204	7.328153	6.211258	6.429160	7.074863	6.869238
2018-04-30	6.493900	6.313933	7.123600	7.004801	5.072123	4.971926	5.406713	5.955569	5.822122	6.055036	6.297399
2018-05-31	6.311800	6.124694	6.843900	6.598608	5.067869	5.120066	7.253792	5.922299	5.873757	6.279693	6.465538
2018-06-30	5.915100	5.982580	6.661800	6.190733	5.060831	4.723621	4.899497	5.869548	5.930190	5.832152	6.304348
2018-07-31	6.012600	6.082459	6.265100	5.860187	5.047586	4.246571	5.478538	5.497278	5.038651	5.896848	6.283477
2018-08-31	5.996400	5.991201	6.362600	5.598718	5.036211	4.486801	4.606541	5.578034	5.199586	5.788022	6.170379
2018-09-30	5.677700	5.960005	6.346400	5.124781	5.024849	4.393257	4.565620	5.137916	5.022006	5.507717	6.108034
2018-10-31	5.118400	6.050315	6.027700	5.350642	5.008704	4.451354	5.962278	5.128190	4.708034	5.615301	6.082645
2018-11-30	5.072900	6.341429	5.468400	4.466284	4.984125	3.881371	5.862397	5.225651	4.761116	5.424945	6.066948
2018-12-31	4.955800	6.936639	5.422900	3.938149	4.959346	3.474249	6.050197	5.088547	4.806694	5.630467	6.411752
2019-01-31	3.236843	5.344418	5.305800	8.545828	4.933276	5.609155	6.149715	6.524049	6.110685	6.416883	6.787208
2019-02-28	2.517903	4.279431	3.586843	5.297232	4.881695	3.916600	5.573273	5.763601	5.764343	6.661465	7.117008
2019-03-31	2.508231	3.408586	2.867903	4.670163	4.820727	3.530497	5.382427	6.068650	6.392713	7.294682	7.195910
2019-04-30	2.579158	2.832807	2.858231	3.231215	4.761233	2.559954	5.457304	5.654960	5.662204	7.059779	7.076340
2019-05-31	2.559814	2.666611	2.929158	2.895157	4.704295	2.550632	4.482950	5.639872	5.485376	7.271708	7.206728
2019-06-30	2.534022	2.519500	2.909814	2.552978	4.648524	2.291816	4.385692	5.641248	4.951534	7.380799	7.249432
2019-07-31	2.466319	2.454322	2.884022	2.437761	4.593786	2.608041	4.336063	5.641248	4.481921	7.772109	7.323012
2019-08-31	2.321242	2.231374	2.816319	2.335446	4.539476	2.672763	4.436669	5.649801	4.816065	7.971285	7.309147
2019-09-30	2.624293	1.973140	2.671242	2.095837	4.484567	2.258363	4.408160	5.538727	4.558822	8.279124	7.397615
2019-10-31	2.214852	2.469257	2.974293	2.187549	4.434922	2.496987	4.566355	5.538727	3.539697	8.656617	7.413009
2019-11-30	1.918248	2.777662	2.564852	1.905449	4.381195	2.051384	4.553641	5.214836	3.137999	8.824821	7.468080
2019-12-31	2.201956	2.135424	2.268248	1.690191	4.325042	1.898859	4.565892	5.273729	2.861387	8.962516	7.515374
