# Supplementary material for: A hybrid machine learning model for pulmonary tuberculosis forecasting of Chongqing with adjacent-region data
Source: PLoS One. 2025 Dec 31;20(12):e0339453. doi: 10.1371/journal.pone.0339453 (PMC12755765; doi:10.1371/journal.pone.0339453)
Supplement: S1 File — (ZIP) [file pone.0339453.s001.zip › PTB_code/exports/baseline_preds_chongqing_2017_2019.xlsx]

## Sheet: Sheet1
	y_true	SARIMA	ARIMA	ETS_AAM	GM11	SVR_6xL	ELM_6xL	XGB_6xL	BPNN_6xL	RNN_6xL	LSTM_6xL
2017-01-31	7.52518	5.88074	5.05736	8.74336	5.13436	6.56271	5.85086	6.80064	6.89193	6.51801	7.12371
2017-02-28	7.01673	6.17231	7.87518	6.84676	5.14501	6.73048	7.79502	6.41469	6.25546	6.65113	6.42431
2017-03-31	7.37429	6.00912	7.36672	8.05222	5.14684	7.35877	7.21001	6.96151	6.64057	7.1347	6.75498
2017-04-30	6.37377	6.11263	7.72429	6.87718	5.15511	6.05522	6.2199	6.36873	6.08084	6.51183	6.37939
2017-05-31	6.80678	5.82807	6.72377	6.44163	5.14598	6.32457	6.32256	6.20826	6.04578	6.65543	6.41939
2017-06-30	6.58699	5.76396	7.15678	6.22311	5.14467	5.94956	4.50338	5.57204	5.865	6.18324	6.23509
2017-07-31	6.14743	5.86021	6.93699	6.08469	5.13974	5.56014	6.12917	5.17574	5.83966	6.11923	6.18444
2017-08-31	6.27208	6.02168	6.49742	5.76985	5.12746	5.32436	5.83779	5.49218	5.7305	6.10468	6.12109
2017-09-30	5.9342	6.11031	6.62208	5.30009	5.11764	5.02524	4.49993	5.25433	5.43944	5.69551	6.0527
2017-10-31	5.85219	6.06832	6.2842	5.57469	5.10237	5.11323	4.55878	5.28041	5.30248	5.93145	5.94131
2017-11-30	5.64553	6.32941	6.20219	4.75277	5.08608	4.58821	5.97034	5.08066	4.90922	5.54714	5.83499
2017-12-31	5.61272	6.87331	5.99553	4.22867	5.06672	4.21467	5.89619	5.12904	5.1051	5.48025	5.90049
2018-01-31	8.6011	6.45542	5.96272	9.65936	5.04725	6.15047	6.11821	6.58687	6.5732	6.55206	6.73525
2018-02-28	6.4354	6.7599	8.9511	7.6687	5.07751	5.71218	7.05803	6.75061	5.69147	6.42981	6.32154
2018-03-31	6.7736	6.31844	6.7854	8.47405	5.07193	6.3512	7.32815	6.21126	6.42916	7.07486	6.86924
2018-04-30	6.4939	6.31393	7.1236	7.0048	5.07212	4.97193	5.40671	5.95557	5.82212	6.05504	6.2974
2018-05-31	6.3118	6.12469	6.8439	6.59861	5.06787	5.12007	7.25379	5.9223	5.87376	6.27969	6.46554
2018-06-30	5.9151	5.98258	6.6618	6.19073	5.06083	4.72362	4.8995	5.86955	5.93019	5.83215	6.30435
2018-07-31	6.0126	6.08246	6.2651	5.86019	5.04759	4.24657	5.47854	5.49728	5.03865	5.89685	6.28348
2018-08-31	5.9964	5.9912	6.3626	5.59872	5.03621	4.4868	4.60654	5.57803	5.19959	5.78802	6.17038
2018-09-30	5.6777	5.96	6.3464	5.12478	5.02485	4.39326	4.56562	5.13792	5.02201	5.50772	6.10803
2018-10-31	5.1184	6.05032	6.0277	5.35064	5.0087	4.45135	5.96228	5.12819	4.70803	5.6153	6.08265
2018-11-30	5.0729	6.34143	5.4684	4.46628	4.98412	3.88137	5.8624	5.22565	4.76112	5.42495	6.06695
2018-12-31	4.9558	6.93664	5.4229	3.93815	4.95935	3.47425	6.0502	5.08855	4.80669	5.63047	6.41175
2019-01-31	3.23684	5.34442	5.3058	8.54583	4.93328	5.60916	6.14971	6.52405	6.11069	6.41688	6.78721
2019-02-28	2.5179	4.27943	3.58684	5.29723	4.88169	3.9166	5.57327	5.7636	5.76434	6.66146	7.11701
2019-03-31	2.50823	3.40859	2.8679	4.67016	4.82073	3.5305	5.38243	6.06865	6.39271	7.29468	7.19591
2019-04-30	2.57916	2.83281	2.85823	3.23122	4.76123	2.55995	5.4573	5.65496	5.6622	7.05978	7.07634
2019-05-31	2.55981	2.66661	2.92916	2.89516	4.7043	2.55063	4.48295	5.63987	5.48538	7.27171	7.20673
2019-06-30	2.53402	2.5195	2.90981	2.55298	4.64852	2.29182	4.38569	5.64125	4.95153	7.3808	7.24943
2019-07-31	2.46632	2.45432	2.88402	2.43776	4.59379	2.60804	4.33606	5.64125	4.48192	7.77211	7.32301
2019-08-31	2.32124	2.23137	2.81632	2.33545	4.53948	2.67276	4.43667	5.6498	4.81607	7.97128	7.30915
2019-09-30	2.62429	1.97314	2.67124	2.09584	4.48457	2.25836	4.40816	5.53873	4.55882	8.27912	7.39762
2019-10-31	2.21485	2.46926	2.97429	2.18755	4.43492	2.49699	4.56635	5.53873	3.5397	8.65662	7.41301
2019-11-30	1.91825	2.77766	2.56485	1.90545	4.38119	2.05138	4.55364	5.21484	3.138	8.82482	7.46808
2019-12-31	2.20196	2.13542	2.26825	1.69019	4.32504	1.89886	4.56589	5.27373	2.86139	8.96252	7.51537
