# Supplementary material for: A hybrid machine learning model for pulmonary tuberculosis forecasting of Chongqing with adjacent-region data
Source: PLoS One. 2025 Dec 31;20(12):e0339453. doi: 10.1371/journal.pone.0339453 (PMC12755765; doi:10.1371/journal.pone.0339453)
Supplement: S1 File — (ZIP) [file pone.0339453.s001.zip › PTB_code/exports/chongqing_no_ssa_elm_test_2017_2019.csv]

date	y_true	y_pred
2017-01-31	7.525183	7.251381
2017-02-28	7.016725	6.039931
2017-03-31	7.374286	8.124807
2017-04-30	6.373771	6.117308
2017-05-31	6.806780	6.290557
2017-06-30	6.586995	5.629991
2017-07-31	6.147425	5.722039
2017-08-31	6.272079	5.909678
2017-09-30	5.934200	5.770633
2017-10-31	5.852191	5.590487
2017-11-30	5.645527	5.023484
2017-12-31	5.612724	5.142764
2018-01-31	8.601100	7.499778
2018-02-28	6.435400	6.371923
2018-03-31	6.773600	6.286796
2018-04-30	6.493900	5.827365
2018-05-31	6.311800	6.254341
2018-06-30	5.915100	5.929812
2018-07-31	6.012600	5.124862
2018-08-31	5.996400	5.872958
2018-09-30	5.677700	4.720254
2018-10-31	5.118400	5.162720
2018-11-30	5.072900	4.422244
2018-12-31	4.955800	4.553937
2019-01-31	3.236843	6.597058
2019-02-28	2.517903	3.138241
2019-03-31	2.508231	4.300227
2019-04-30	2.579158	4.095626
2019-05-31	2.559814	4.302446
2019-06-30	2.534022	3.384799
2019-07-31	2.466319	4.018210
2019-08-31	2.321242	3.689885
2019-09-30	2.624293	2.929540
2019-10-31	2.214852	3.051137
2019-11-30	1.918248	3.397097
2019-12-31	2.201956	2.937571
