# Supplementary material for: A hybrid machine learning model for pulmonary tuberculosis forecasting of Chongqing with adjacent-region data
Source: PLoS One. 2025 Dec 31;20(12):e0339453. doi: 10.1371/journal.pone.0339453 (PMC12755765; doi:10.1371/journal.pone.0339453)
Supplement: S1 File — (ZIP) [file pone.0339453.s001.zip › PTB_code/exports/chongqing_ssa_elm_test_2017_2019.csv]

date	y_true	y_pred
2017-01-31	7.525183	8.186129
2017-02-28	7.016725	6.223072
2017-03-31	7.374286	7.611959
2017-04-30	6.373771	6.316052
2017-05-31	6.806780	6.616364
2017-06-30	6.586995	6.389922
2017-07-31	6.147425	6.150917
2017-08-31	6.272079	6.049504
2017-09-30	5.934200	5.773074
2017-10-31	5.852191	5.888934
2017-11-30	5.645527	5.126717
2017-12-31	5.612724	5.283579
2018-01-31	8.601100	7.492443
2018-02-28	6.435400	7.276981
2018-03-31	6.773600	6.450389
2018-04-30	6.493900	5.624319
2018-05-31	6.311800	6.384815
2018-06-30	5.915100	5.606074
2018-07-31	6.012600	5.589351
2018-08-31	5.996400	5.915269
2018-09-30	5.677700	5.246498
2018-10-31	5.118400	5.212775
2018-11-30	5.072900	4.681732
2018-12-31	4.955800	4.735352
2019-01-31	3.236843	6.789334
2019-02-28	2.517903	2.681234
2019-03-31	2.508231	2.582931
2019-04-30	2.579158	1.881974
2019-05-31	2.559814	2.472208
2019-06-30	2.534022	1.819956
2019-07-31	2.466319	2.511966
2019-08-31	2.321242	2.377942
2019-09-30	2.624293	2.113144
2019-10-31	2.214852	1.987317
2019-11-30	1.918248	2.263280
2019-12-31	2.201956	1.624590
