# Supplementary material for: A hybrid machine learning model for pulmonary tuberculosis forecasting of Chongqing with adjacent-region data
Source: PLoS One. 2025 Dec 31;20(12):e0339453. doi: 10.1371/journal.pone.0339453 (PMC12755765; doi:10.1371/journal.pone.0339453)
Supplement: S1 File — (ZIP) [file pone.0339453.s001.zip › PTB_code/exports/chongqing_ssa_elm_test_2017_2019_k1.csv]

date	y_true	y_pred
2017-01-31	7.525182873589164	7.62110065217449
2017-02-28	7.016724571319625	6.05188344864396
2017-03-31	7.37428557098014	7.569802161904603
2017-04-30	6.373770847159435	6.56575991231985
2017-05-31	6.806780498124461	6.330957497194085
2017-06-30	6.586995296498274	6.143732635474114
2017-07-31	6.147424893245899	6.227476433117946
2017-08-31	6.272079186705528	5.9500512192000095
2017-09-30	5.934200443907061	5.982089070839045
2017-10-31	5.8521910403152	5.789900151788877
2017-11-30	5.64552734326371	5.083321345276765
2017-12-31	5.612723581826965	5.167982778937671
2018-01-31	8.6011	8.323044685749629
2018-02-28	6.4354	7.561151932656752
2018-03-31	6.7736	7.127084297468516
2018-04-30	6.4939	5.844400208827544
2018-05-31	6.3118	6.827416570001563
2018-06-30	5.9151	6.0611538825907925
2018-07-31	6.0126	5.578125759923077
2018-08-31	5.9964	6.030365075951254
2018-09-30	5.6777	5.667937378713749
2018-10-31	5.1184	5.568342865320007
2018-11-30	5.0729	5.06228829120921
2018-12-31	4.9558	5.133636215369392
2019-01-31	3.23684275005255	7.773329710973435
2019-02-28	2.51790257748112	6.126274276133854
2019-03-31	2.508230736594506	4.64479875690166
2019-04-30	2.5791575697629883	3.3464046754383343
2019-05-31	2.55981388798977	3.8392428545878143
2019-06-30	2.53402231229214	4.394982532567997
2019-07-31	2.46631942608586	4.531412105319413
2019-08-31	2.32124181278669	4.54047936304895
2019-09-30	2.6242928272338406	4.526561026752061
2019-10-31	2.2148515630339665	4.484233904022599
2019-11-30	1.9182484425112227	4.4844611599258215
2019-12-31	2.2019557751851515	4.527614140485218
