# Supplementary material for: A hybrid machine learning model for pulmonary tuberculosis forecasting of Chongqing with adjacent-region data
Source: PLoS One. 2025 Dec 31;20(12):e0339453. doi: 10.1371/journal.pone.0339453 (PMC12755765; doi:10.1371/journal.pone.0339453)
Supplement: S1 File — (ZIP) [file pone.0339453.s001.zip › PTB_code/exports/chongqing_ssa_elm_test_2017_2019_k2.csv]

date	y_true	y_pred
2017-01-31	7.525182873589164	8.114503298438661
2017-02-28	7.016724571319625	6.100788054260537
2017-03-31	7.37428557098014	7.745864030190405
2017-04-30	6.373770847159435	6.418431301062496
2017-05-31	6.806780498124461	6.31002220619734
2017-06-30	6.586995296498274	6.1410190631749515
2017-07-31	6.147424893245899	6.179665165253301
2017-08-31	6.272079186705528	5.938987764049492
2017-09-30	5.934200443907061	5.921786082405694
2017-10-31	5.8521910403152	5.779822368893108
2017-11-30	5.64552734326371	5.173154883345518
2017-12-31	5.612723581826965	5.218237676116752
2018-01-31	8.6011	7.045904541548184
2018-02-28	6.4354	7.60200867939805
2018-03-31	6.7736	7.131131743633691
2018-04-30	6.4939	6.017517208664922
2018-05-31	6.3118	6.610205530762595
2018-06-30	5.9151	5.955829340639761
2018-07-31	6.0126	5.837158985683572
2018-08-31	5.9964	6.0296376566712695
2018-09-30	5.6777	5.772524831001594
2018-10-31	5.1184	5.548309929932177
2018-11-30	5.0729	5.526547735200996
2018-12-31	4.9558	5.376121615666571
2019-01-31	3.23684275005255	8.107510105188778
2019-02-28	2.51790257748112	4.324895921395218
2019-03-31	2.508230736594506	3.960241730939593
2019-04-30	2.5791575697629883	2.2197195748664065
2019-05-31	2.55981388798977	2.8320373905315526
2019-06-30	2.53402231229214	2.361705709001164
2019-07-31	2.46631942608586	2.8876994423138633
2019-08-31	2.32124181278669	2.8999118691106656
2019-09-30	2.6242928272338406	2.2701317342492358
2019-10-31	2.2148515630339665	2.705232585063195
2019-11-30	1.9182484425112227	2.0221807212679064
2019-12-31	2.2019557751851515	1.798159786685206
