# Supplementary material for: A hybrid machine learning model for pulmonary tuberculosis forecasting of Chongqing with adjacent-region data
Source: PLoS One. 2025 Dec 31;20(12):e0339453. doi: 10.1371/journal.pone.0339453 (PMC12755765; doi:10.1371/journal.pone.0339453)
Supplement: S1 File — (ZIP) [file pone.0339453.s001.zip › PTB_code/exports/chongqing_ssa_elm_test_2017_2019_k3.csv]

date	y_true	y_pred
2017-01-31	7.525182873589164	7.807510550529983
2017-02-28	7.016724571319625	6.073282180637578
2017-03-31	7.37428557098014	7.299352769920674
2017-04-30	6.373770847159435	6.352402715148037
2017-05-31	6.806780498124461	6.195834462375905
2017-06-30	6.586995296498274	6.123870437560633
2017-07-31	6.147424893245899	6.177127439657405
2017-08-31	6.272079186705528	5.958768517614846
2017-09-30	5.934200443907061	5.895161649567607
2017-10-31	5.8521910403152	5.690195908489098
2017-11-30	5.64552734326371	5.0460776740639695
2017-12-31	5.612723581826965	5.106868855435265
2018-01-31	8.6011	8.125080854161519
2018-02-28	6.4354	7.362761442705545
2018-03-31	6.7736	6.658877918861826
2018-04-30	6.4939	5.95388617737391
2018-05-31	6.3118	6.475673049887507
2018-06-30	5.9151	5.919305462393171
2018-07-31	6.0126	5.6230309832973235
2018-08-31	5.9964	5.977570130306211
2018-09-30	5.6777	5.6659449010540754
2018-10-31	5.1184	5.654249388943919
2018-11-30	5.0729	4.9785760080933965
2018-12-31	4.9558	5.147388548424611
2019-01-31	3.23684275005255	7.627266758611603
2019-02-28	2.51790257748112	4.477188157873252
2019-03-31	2.508230736594506	3.8758330699560544
2019-04-30	2.5791575697629883	2.839225848659745
2019-05-31	2.55981388798977	3.150907431842728
2019-06-30	2.53402231229214	2.8762261709229557
2019-07-31	2.46631942608586	3.277423219796682
2019-08-31	2.32124181278669	3.2570228548278006
2019-09-30	2.6242928272338406	2.601747796248392
2019-10-31	2.2148515630339665	2.7157083143472605
2019-11-30	1.9182484425112227	2.7062089858886296
2019-12-31	2.2019557751851515	2.5085605737480625
