# Supplementary material for: A hybrid machine learning model for pulmonary tuberculosis forecasting of Chongqing with adjacent-region data
Source: PLoS One. 2025 Dec 31;20(12):e0339453. doi: 10.1371/journal.pone.0339453 (PMC12755765; doi:10.1371/journal.pone.0339453)
Supplement: S1 File — (ZIP) [file pone.0339453.s001.zip › PTB_code/exports/chongqing_ssa_elm_test_2017_2019_k4.csv]

date	y_true	y_pred
2017-01-31	7.525182873589164	8.590823529521614
2017-02-28	7.016724571319625	6.568591375457018
2017-03-31	7.37428557098014	7.522030511108978
2017-04-30	6.373770847159435	6.360918326899679
2017-05-31	6.806780498124461	6.438815974943205
2017-06-30	6.586995296498274	6.1294474310847225
2017-07-31	6.147424893245899	6.310039242788195
2017-08-31	6.272079186705528	5.958193672122048
2017-09-30	5.934200443907061	5.913524560056883
2017-10-31	5.8521910403152	5.511156942726405
2017-11-30	5.64552734326371	5.0041726267705595
2017-12-31	5.612723581826965	5.091589360227063
2018-01-31	8.6011	9.440798632922359
2018-02-28	6.4354	8.076686465537309
2018-03-31	6.7736	7.216436263290666
2018-04-30	6.4939	5.961998289433451
2018-05-31	6.3118	6.531035144587315
2018-06-30	5.9151	5.954258411267705
2018-07-31	6.0126	5.440181954911621
2018-08-31	5.9964	6.040589496851504
2018-09-30	5.6777	6.1231365828160715
2018-10-31	5.1184	5.610842986651818
2018-11-30	5.0729	5.20600132179217
2018-12-31	4.9558	5.391044478122161
2019-01-31	3.23684275005255	8.874463956048023
2019-02-28	2.51790257748112	1.6900137217015967
2019-03-31	2.508230736594506	2.300778690808653
2019-04-30	2.5791575697629883	2.816772174954
2019-05-31	2.55981388798977	2.972257905532701
2019-06-30	2.53402231229214	1.6298944358959808
2019-07-31	2.46631942608586	2.048811417985034
2019-08-31	2.32124181278669	1.8391425480611758
2019-09-30	2.6242928272338406	1.4633341044503396
2019-10-31	2.2148515630339665	1.583483438092097
2019-11-30	1.9182484425112227	1.3774421466513802
2019-12-31	2.2019557751851515	0.6910079297032423
