# Supplementary material for: A hybrid machine learning model for pulmonary tuberculosis forecasting of Chongqing with adjacent-region data
Source: PLoS One. 2025 Dec 31;20(12):e0339453. doi: 10.1371/journal.pone.0339453 (PMC12755765; doi:10.1371/journal.pone.0339453)
Supplement: S1 File — (ZIP) [file pone.0339453.s001.zip › PTB_code/exports/chongqing_ssa_elm_test_2017_2019_k5.csv]

date	y_true	y_pred
2017-01-31	7.525182873589164	7.355554544251808
2017-02-28	7.016724571319625	6.0739087531467835
2017-03-31	7.37428557098014	7.67465393611321
2017-04-30	6.373770847159435	6.382554320425724
2017-05-31	6.806780498124461	6.4017447367260285
2017-06-30	6.586995296498274	6.300319221962999
2017-07-31	6.147424893245899	6.127492249523079
2017-08-31	6.272079186705528	6.005061170431258
2017-09-30	5.934200443907061	5.82829310399541
2017-10-31	5.8521910403152	5.738355905434673
2017-11-30	5.64552734326371	4.764634024067983
2017-12-31	5.612723581826965	4.710790690672869
2018-01-31	8.6011	7.52608341651389
2018-02-28	6.4354	7.290170255973884
2018-03-31	6.7736	6.79784551987402
2018-04-30	6.4939	5.935846254228956
2018-05-31	6.3118	6.581813660935059
2018-06-30	5.9151	6.003997382250089
2018-07-31	6.0126	5.723712141791425
2018-08-31	5.9964	5.931690693189179
2018-09-30	5.6777	5.38880062943244
2018-10-31	5.1184	5.168594754161298
2018-11-30	5.0729	5.042495279760557
2018-12-31	4.9558	4.700663995782294
2019-01-31	3.23684275005255	7.0286299436160515
2019-02-28	2.51790257748112	3.0783701665447696
2019-03-31	2.508230736594506	4.973459366604693
2019-04-30	2.5791575697629883	2.9955717914079694
2019-05-31	2.55981388798977	3.928624954966379
2019-06-30	2.53402231229214	2.661141805247122
2019-07-31	2.46631942608586	3.3065113057292637
2019-08-31	2.32124181278669	2.9271384666097253
2019-09-30	2.6242928272338406	2.070065091503306
2019-10-31	2.2148515630339665	2.8829301086353114
2019-11-30	1.9182484425112227	1.7370571748210848
2019-12-31	2.2019557751851515	1.114467671256267
