# Supplementary material for: A hybrid machine learning model for pulmonary tuberculosis forecasting of Chongqing with adjacent-region data
Source: PLoS One. 2025 Dec 31;20(12):e0339453. doi: 10.1371/journal.pone.0339453 (PMC12755765; doi:10.1371/journal.pone.0339453)
Supplement: S1 File — (ZIP) [file pone.0339453.s001.zip › PTB_code/exports/chongqing_ssa_elm_test_2017_2019_k6.csv]

date	y_true	y_pred
2017-01-31	7.525182873589164	8.186129003174939
2017-02-28	7.016724571319625	6.223072100291931
2017-03-31	7.37428557098014	7.611959046946347
2017-04-30	6.373770847159435	6.316052039855807
2017-05-31	6.806780498124461	6.616364145024654
2017-06-30	6.586995296498274	6.389922214219896
2017-07-31	6.147424893245899	6.150916939719426
2017-08-31	6.272079186705528	6.049504137862087
2017-09-30	5.934200443907061	5.773074159753633
2017-10-31	5.8521910403152	5.888933924553394
2017-11-30	5.64552734326371	5.126717139025441
2017-12-31	5.612723581826965	5.283579154077258
2018-01-31	8.6011	7.492442567124821
2018-02-28	6.4354	7.276981228198461
2018-03-31	6.7736	6.450389218607505
2018-04-30	6.4939	5.624318719461134
2018-05-31	6.3118	6.384815459068154
2018-06-30	5.9151	5.606073508964091
2018-07-31	6.0126	5.589351081801909
2018-08-31	5.9964	5.9152694043596235
2018-09-30	5.6777	5.246498356077076
2018-10-31	5.1184	5.212774594558633
2018-11-30	5.0729	4.681731749608938
2018-12-31	4.9558	4.735352001615671
2019-01-31	3.23684275005255	6.78933378013006
2019-02-28	2.51790257748112	2.6812339392231994
2019-03-31	2.508230736594506	2.5829308741850427
2019-04-30	2.5791575697629883	1.8819739505014015
2019-05-31	2.55981388798977	2.4722077036396346
2019-06-30	2.53402231229214	1.8199556293562358
2019-07-31	2.46631942608586	2.5119655111338126
2019-08-31	2.32124181278669	2.3779417717241156
2019-09-30	2.6242928272338406	2.1131440698628268
2019-10-31	2.2148515630339665	1.9873166082751945
2019-11-30	1.9182484425112227	2.263280071604396
2019-12-31	2.2019557751851515	1.6245904271816585
