# Supplementary material for: A hybrid machine learning model for pulmonary tuberculosis forecasting of Chongqing with adjacent-region data
Source: PLoS One. 2025 Dec 31;20(12):e0339453. doi: 10.1371/journal.pone.0339453 (PMC12755765; doi:10.1371/journal.pone.0339453)
Supplement: S1 File — (ZIP) [file pone.0339453.s001.zip › PTB_code/exports/combo_preds_chongqing_2017_2019_BPNN_robust.csv]

date	y_true	Ours[SARIMA+BPNN//ELM-SSA]	SARIMA+BPNN//ELM (w/o SSA)	Serial[SARIMA→BPNN→ELM-SSA]	Serial[SARIMA→BPNN→ELM]	ParallelAvg[SARIMA,BPNN,ELM-SSA]	ParallelAvg[SARIMA,BPNN,ELM]
2017/1/31	7.525182874	8.009666009	8.633114026	8.153131107	8.055343972	7.828138715	8.03595472
2017/2/28	7.016724571	6.014960494	5.807068688	5.253809196	5.228797149	5.845801737	5.776504468
2017/3/31	7.374285571	8.21971796	7.98393539	7.585032063	7.528925616	7.590581502	7.511987312
2017/4/30	6.373770847	6.401665546	5.5489091	6.443222892	6.488531913	6.01158456	5.727332411
2017/5/31	6.806780498	7.20070706	6.191048767	6.396122116	6.442815606	6.246246477	5.909693713
2017/6/30	6.586995296	6.540244369	5.73690768	5.438611952	5.438976484	5.924213147	5.65643425
2017/7/31	6.147424893	6.720485133	5.921278039	5.285976421	5.26571491	5.819643855	5.553241491
2017/8/31	6.272079187	6.214240813	5.631204538	6.119758509	6.168059212	5.740671643	5.546326218
2017/9/30	5.934200444	6.520086756	5.572566721	4.805469358	4.702849688	5.271306295	4.955466283
2017/10/31	5.85219104	6.27228775	5.437516393	4.711956553	4.591376275	5.300465815	5.022208696
2017/11/30	5.645527343	6.055328831	5.181798856	5.664773244	5.689341946	5.216882176	4.925705518
2017/12/31	5.612723582	4.814896726	4.33276026	4.399955764	4.219419111	4.620904583	4.460192427
2018/1/31	8.6011	9.705232642	7.796542812	6.638649475	6.675083413	8.094714303	7.45848436
2018/2/28	6.4354	8.10384799	5.703170632	5.232456344	5.204217829	6.737153726	5.93692794
2018/3/31	6.7736	8.251990375	6.524192905	6.815828139	6.840278159	6.9582761	6.38234361
2018/4/30	6.4939	6.447529154	5.827178048	5.241735479	5.214906118	5.800570575	5.593786874
2018/5/31	6.3118	8.229286996	6.191817145	5.70500127	5.733029797	6.650041441	5.970884824
2018/6/30	5.9151	6.240092106	5.56074625	5.144413094	5.102286003	5.969748169	5.74329955
2018/7/31	6.0126	5.05526469	5.593154031	5.272968545	5.250802136	4.944736213	5.12403266
2018/8/31	5.9964	6.634375453	5.688647871	5.877612035	5.917491481	5.8288775	5.513634973
2018/9/30	5.6777	5.691068538	5.186050686	4.451595503	4.28075013	4.685299034	4.516959751
2018/10/31	5.1184	5.825496626	5.090562267	4.338678431	4.146902374	5.140843663	4.895865544
2018/11/30	5.0729	4.926610907	4.991070348	5.602508619	5.621210051	5.155741129	5.177227609
2018/12/31	4.9558	4.588576204	4.125615465	4.304576845	4.106696616	4.448476867	4.29415662
2019/1/31	3.23684275	9.629028843	6.156342773	6.059295656	6.106380708	7.90525303	6.747691007
2019/2/28	2.517902577	1.59557137	4.440973251	5.101809214	5.052643842	3.384266458	4.332733752
2019/3/31	2.508230737	2.889006033	4.351072041	6.034712279	6.081135876	4.213349318	4.700704654
2019/4/30	2.57915757	2.127985939	4.205298434	4.19426104	3.977574297	3.300871912	3.99330941
2019/5/31	2.559813888	2.889000938	4.068873471	4.365809412	4.178970157	3.693121462	4.086412307
2019/6/30	2.534022312	2.084951482	4.448907405	4.543285396	4.38999067	3.359705185	4.147690493
2019/7/31	2.466319426	2.759754885	4.860136341	3.700477093	3.430099614	3.507889123	4.208016275
2019/8/31	2.321241813	2.861303046	4.604786105	3.935123728	3.682455506	3.758733287	4.339894306
2019/9/30	2.624292827	1.979684573	3.870065699	3.394795441	3.132392155	3.177011258	3.8071383
2019/10/31	2.214851563	2.070247392	3.863880488	2.998994442	2.817854381	3.077006907	3.674884606
2019/11/30	1.918248443	1.494371415	2.6805409	4.829394229	4.731314304	2.274397034	2.669786862
2019/12/31	2.201955775	1.468988442	2.556695129	2.990872859	2.812388455	1.956799229	2.319368124
