# Supplementary material for: A hybrid machine learning model for pulmonary tuberculosis forecasting of Chongqing with adjacent-region data
Source: PLoS One. 2025 Dec 31;20(12):e0339453. doi: 10.1371/journal.pone.0339453 (PMC12755765; doi:10.1371/journal.pone.0339453)
Supplement: S1 File — (ZIP) [file pone.0339453.s001.zip › PTB_code/exports/combo_preds_chongqing_2017_2019_four_only.csv]

date	y_true	Serial[SARIMA→SVR→ELM-SSA]	Serial[SARIMA→SVR→ELM]	ParallelAvg[SARIMA,SVR,ELM-SSA]	ParallelAvg[SARIMA,SVR,ELM]
2017-01-31	7.525182873589164	7.794440676110269	7.972589279321325	7.463614345744777	7.497406204024753
2017-02-28	7.016724571319625	6.498495378811394	6.37387994803546	5.690514164887902	6.297490647538176
2017-03-31	7.37428557098014	7.3906964966100945	7.5290929205737935	7.520569353806663	7.355492855920841
2017-04-30	6.373770847159435	6.522484553609423	6.399003748128775	6.399519415757968	6.679024245075826
2017-05-31	6.806780498124461	6.469166919370089	6.343830432006044	6.290050177188557	6.506649120555994
2017-06-30	6.586995296498274	6.118004582275304	6.026591778633806	6.1460740327267045	6.3639176678405
2017-07-31	6.147424893245899	6.5475892716713915	6.425845783027106	6.222919604820267	6.224781359402878
2017-08-31	6.272079186705528	5.766684679538306	5.748346021274124	6.016960525897158	6.050308657758147
2017-09-30	5.934200443907061	5.293079804130127	5.367123206428227	5.9733573876886625	6.014264864154602
2017-10-31	5.8521910403152	5.883621959599132	5.83941248135122	6.082940919037242	5.961599018531852
2017-11-30	5.64552734326371	5.243788242601498	5.324519231139158	5.217580274692897	5.3286316051650955
2017-12-31	5.612723581826965	4.884136727293238	4.982246006392197	5.472273816984678	5.307743038344851
2018-01-31	8.6011	7.869611920210165	8.047075247018991	8.06603485389135	7.501446034524894
2018-02-28	6.4354	6.480047522632861	6.354895303354327	7.866958286417193	6.794671344123631
2018-03-31	6.7736	7.371505319767494	7.505712863361897	7.068763769675116	6.77940990757696
2018-04-30	6.4939	6.61995190892861	6.506559187469007	5.576599742757996	5.895831128859449
2018-05-31	6.3118	6.041062028937804	5.963972907407503	6.354235608800718	6.280393983596653
2018-06-30	5.9151	6.036620433146088	5.960402034927689	5.6034126386616405	5.924834815118817
2018-07-31	6.0126	5.6192571434410175	5.633214245661626	5.491328102285017	5.596056342753127
2018-08-31	5.9964	5.357251374275707	5.421442294596626	5.69244137763372	5.79413796397881
2018-09-30	5.6777	5.303184900199812	5.375759252297096	5.605443469508454	5.660313364095354
2018-10-31	5.1184	5.38245840423154	5.442458699206178	5.415516861332715	5.637698935270433
2018-11-30	5.0729	4.7632378302077125	4.8505681274946255	4.788737180502089	5.1719331158075885
2018-12-31	4.9558	4.927881388678289	5.027486918095177	4.914641619194594	5.010150130736073
2019-01-31	3.23684275005255	7.525566336842834	7.686839548618842	7.837378070595176	7.309118338582647
2019-02-28	2.51790257748112	6.502644704911974	6.37818973284616	1.1579037278900877	4.871090920137111
2019-03-31	2.508230736594506	6.802472844514786	6.733497394664446	3.395971605618655	3.9464071371675176
2019-04-30	2.5791575697629883	5.7027846144129715	5.69860043164343	-0.0768067827001051	2.1175615651562785
2019-05-31	2.55981388798977	5.939862085322131	5.883514253039729	2.251241411812479	4.015213701808664
2019-06-30	2.53402231229214	4.500508513105341	4.522352145181486	2.0909567112793717	3.861512115894256
2019-07-31	2.46631942608586	4.2694686557797725	4.167764897022196	2.5542821555109816	2.9339161361986466
2019-08-31	2.32124181278669	4.583248621884721	4.63293518003995	2.3346287867791813	2.811778011004648
2019-09-30	2.6242928272338406	4.668483433174085	4.739579803005707	0.9041952801732744	4.001819879291509
2019-10-31	2.2148515630339665	5.311004033365963	5.38241981085298	1.535036637166094	2.4399933799244846
2019-11-30	1.9182484425112227	5.3880882680546405	5.447129685181579	2.1133286926246595	5.153452026497784
2019-12-31	2.2019557751851515	5.910205673934215	5.8602190206327	1.877229396508245	4.420236568389568
