# Supplementary material for: A hybrid machine learning model for pulmonary tuberculosis forecasting of Chongqing with adjacent-region data
Source: PLoS One. 2025 Dec 31;20(12):e0339453. doi: 10.1371/journal.pone.0339453 (PMC12755765; doi:10.1371/journal.pone.0339453)
Supplement: S1 File — (ZIP) [file pone.0339453.s001.zip › PTB_code/exports/combo_preds_chongqing_2017_2019_XGB_robust.csv]

date	y_true	Ours[SARIMA+XGB//ELM-SSA]	SARIMA+XGB//ELM (w/o SSA)	Serial[SARIMA→XGB→ELM-SSA]	Serial[SARIMA→XGB→ELM]	ParallelAvg[SARIMA,XGB,ELM-SSA]	ParallelAvg[SARIMA,XGB,ELM]
2017/1/31	7.525182874	6.884211504	7.881656955	7.129620381	7.1226278	7.165828765	7.498310582
2017/2/28	7.016724571	6.501717828	6.771747043	6.018990504	6.008105748	6.314087749	6.404097487
2017/3/31	7.374285571	7.155495186	7.569193112	7.062571393	7.054767984	7.233961224	7.371860533
2017/4/30	6.373770847	5.979254397	6.601594868	6.338868926	6.327075365	6.31866922	6.526116044
2017/5/31	6.806780498	6.233806084	7.007114378	6.082491518	6.071258672	6.277171466	6.534940898
2017/6/30	6.586995296	6.023140433	6.180358914	6.141681757	6.130202113	5.956560997	6.008967158
2017/7/31	6.147424893	5.696488826	6.595206654	5.863859282	5.854198002	5.739486879	6.039059489
2017/8/31	6.272079187	5.845925751	6.072397828	5.430525451	5.427069467	5.822529862	5.898020554
2017/9/30	5.934200444	5.55451473	6.187302861	5.466644731	5.462522093	5.644132181	5.855061558
2017/10/31	5.85219104	5.271088491	6.416111045	5.787407328	5.778546087	5.48761067	5.869284854
2017/11/30	5.645527343	4.732244274	5.370898181	4.731904298	4.74571172	4.945245254	5.15812989
2017/12/31	5.612723582	4.832703855	4.997124491	4.963171696	4.970439668	5.0590843	5.113891178
2018/1/31	8.6011	7.95206139	8.290210294	7.057362101	7.04950069	7.538419834	7.651136135
2018/2/28	6.4354	7.67389569	6.279089693	5.869160905	5.859448975	7.349483177	6.884547844
2018/3/31	6.7736	6.218169048	6.894974756	7.050762405	7.042828453	6.446946497	6.6725484
2018/4/30	6.4939	5.438730085	6.535613419	6.0261793	6.015250742	5.808858257	6.174486035
2018/5/31	6.3118	6.761202605	6.369450746	6.035952342	6.024966046	6.515788647	6.385204694
2018/6/30	5.9151	6.189092207	6.382453389	5.555901474	5.550243109	6.08388847	6.148342198
2018/7/31	6.0126	5.776148153	5.797780359	5.488175193	5.483667414	5.648361888	5.655572623
2018/8/31	5.9964	6.015644371	6.165802765	5.502971823	5.498204728	5.902087268	5.952140066
2018/9/30	5.6777	5.716705046	6.175379288	5.634390405	5.627517262	5.54454588	5.697437294
2018/10/31	5.1184	5.398025707	6.151679072	5.775096638	5.766376364	5.395222467	5.646440255
2018/11/30	5.0729	4.596675249	5.217345397	4.791390062	4.803447705	4.90787218	5.11476223
2018/12/31	4.9558	4.982618	4.80127472	4.826644658	4.837686814	5.072911519	5.012463759
2019/1/31	3.23684275	7.018463448	7.573479137	7.869745752	7.891283084	7.10589476	7.29089999
2019/2/28	2.517902577	5.106557416	5.568239772	6.022071511	6.011167844	4.500955567	4.654849686
2019/3/31	2.508230737	7.156686016	5.750820635	6.862792827	6.853153902	5.709150461	5.240528667
2019/4/30	2.57915757	3.039454026	4.804287237	6.484506837	6.472928738	3.914030895	4.502308632
2019/5/31	2.559813888	4.223909663	4.338942789	6.473000992	6.461393636	4.40919702	4.447541395
2019/6/30	2.534022312	5.245691105	4.033601432	5.732193803	5.723990952	4.62621098	4.222181089
2019/7/31	2.466319426	2.522415139	4.313291596	5.838313189	5.828904759	3.800116657	4.397075476
2019/8/31	2.321241813	3.203153003	4.548460984	6.021477784	6.010577745	4.006160751	4.454596745
2019/9/30	2.624292827	2.31878739	4.117649204	5.94637945	5.936000846	3.522035681	4.121656286
2019/10/31	2.214851563	2.511887833	4.242447371	6.060714749	6.049591449	3.60099292	4.1778461
2019/11/30	1.918248443	2.608188472	4.10109922	5.243256599	5.243651513	3.505924121	4.003561037
2019/12/31	2.201955775	2.950376445	4.186646987	5.593858085	5.587596117	3.549158084	3.961248265
