# Supplementary material for: A hybrid machine learning model for pulmonary tuberculosis forecasting of Chongqing with adjacent-region data
Source: PLoS One. 2025 Dec 31;20(12):e0339453. doi: 10.1371/journal.pone.0339453 (PMC12755765; doi:10.1371/journal.pone.0339453)
Supplement: S1 File — (ZIP) [file pone.0339453.s001.zip › PTB_code/exports/dm_results_HLN.csv]

Comparator	T	dbar(L_ours-L_comp)	DM	p_norm	t_HLN	p_HLN	95% CI low	95% CI high	Better(sign)
ELM	36	-2.200899650942416	-4.654796174703622	3.2430135996630582e-06	-4.5896909239355885	5.5035926234348054e-05	-3.1607835347831728	-1.2410157671016595	ours < comp (better)
GM(1,1)	36	-2.3646594498425832	-4.475160895855953	7.635379264847586e-06	-4.412568150348561	9.320297847104086e-05	-3.437361417090923	-1.291957482594244	ours < comp (better)
XGB	36	-3.1969472625851107	-4.11272073107681	3.9102330004814334e-05	-4.055197328443032	0.0002660423636375864	-4.775014048139253	-1.6188804770309686	ours < comp (better)
LSTM	36	-7.414008224998055	-4.01492746389799	5.9464079803284164e-05	-3.958771866629719	0.0003516913500987151	-11.162827353866934	-3.6651890961291764	ours < comp (better)
SARIMA+BPNN	36	-2.9655305119383133	-3.735163268777761	0.00018759344031193947	-3.682920650165398	0.000772770528232325	-4.577333415998321	-1.3537276078783054	ours < comp (better)
RNN	36	-9.17450798176575	-3.677278776717272	0.00023573536578425092	-3.625845771293057	0.0009073745149803525	-14.239460225665397	-4.109555737866103	ours < comp (better)
SVR+BPNN	36	-1.605877026413186	-3.4297522458333414	0.0006041326025361116	-3.3817813204358558	0.0017847021212986647	-2.55641323120088	-0.6553408216254922	ours < comp (better)
BPNN	36	-1.8918941410744168	-3.0648312207829926	0.0021779286584748814	-3.021964337314463	0.00467343380371954	-3.145062429481608	-0.6387258526672255	ours < comp (better)
ARIMA+GRNN	36	-0.3944070681041203	-2.930708728972235	0.0033818971099794926	-2.8897177769377023	0.006578372408385436	-0.6676136505258881	-0.12120048568235248	ours < comp (better)
SARIMA+ETS	36	-0.6390414150719886	-2.347118439301134	0.018919239725354364	-2.3142899912149604	0.026642476334579168	-1.191771529366624	-0.08631130077735327	ours < comp (better)
SARIMA+SVR	36	-0.29693978793033654	-2.069051767086601	0.038541229174244185	-2.040112554907929	0.048941331383745235	-0.5882905541507355	-0.005589021709937636	ours < comp (better)
ETS	36	-0.9982509664885555	-2.064671444070057	0.03895409826185303	-2.035793498167659	0.04939593387091468	-1.9797907689944014	-0.016711163982709443	ours < comp (better)
SVR	36	-0.5555132563468611	-1.9884195731635257	0.046765305836688364	-1.9606081395187172	0.05792199570599488	-1.1226731662464116	0.011646653552689235	ours < comp (better)
SARIMA+GRNN	36	-0.6832022094494665	-1.7529910049840776	0.07960355109058947	-1.7284724407569634	0.09271756611433668	-1.4744066241088052	0.10800220520987225	ours < comp (better)
SARIMA+RNN	36	-0.6203758769308361	-1.6924002990121316	0.0905696753914711	-1.668729198982903	0.1040940072214569	-1.3645437827080267	0.12379202884635443	ours < comp (better)
SARIMA+LSTM	36	-0.27443138680310203	-1.2451239232511486	0.21308620156474323	-1.227708744966633	0.22774950009365447	-0.7218770777147354	0.1730143041085314	ours < comp (better)
ARIMA	36	-0.4142177159806113	-1.1530528264188156	0.24888870244359995	-1.1369254192037044	0.2632936985414249	-1.1435049177176726	0.3150694857564501	ours < comp (better)
SARIMA	36	-0.3012749223025	-1.0034949829178028	0.3156220964088525	-0.9894593968136514	0.3292298746118396	-0.9107653719417581	0.3082155273367581	ours < comp (better)
