# Supplementary material for: A hybrid machine learning model for pulmonary tuberculosis forecasting of Chongqing with adjacent-region data
Source: PLoS One. 2025 Dec 31;20(12):e0339453. doi: 10.1371/journal.pone.0339453 (PMC12755765; doi:10.1371/journal.pone.0339453)
Supplement: S1 File — (ZIP) [file pone.0339453.s001.zip › PTB_code/exports/dm_results_vs_ours_2017_2019.csv]

CompareFile	BaselineColumn	Label	N	DM_stat	p_value
baseline_preds_chongqing_2017_2019.csv	ELM	baseline:ELM	36	-4.5896909239355885	4.439028105096554e-06
baseline_preds_chongqing_2017_2019.csv	GM(1,1)	baseline:GM(1,1)	36	-4.412568150348561	1.0215162453697246e-05
baseline_preds_chongqing_2017_2019.csv	XGB	baseline:XGB	36	-4.055197328443032	5.009199712557866e-05
baseline_preds_chongqing_2017_2019.csv	LSTM	baseline:LSTM	36	-3.958771866629719	7.533615332522281e-05
hybrid_preds_chongqing_2017_2019.csv	SARIMA+BPNN	hybrid:SARIMA+BPNN	36	-3.682920650165398	0.0002305769485571041
baseline_preds_chongqing_2017_2019.csv	RNN	baseline:RNN	36	-3.625845771293057	0.0002880172237058609
hybrid_preds_chongqing_2017_2019.csv	SVR+BPNN	hybrid:SVR+BPNN	36	-3.381781320435856	0.0007201744997611392
baseline_preds_chongqing_2017_2019.csv	BPNN	baseline:BPNN	36	-3.021964337314463	0.0025114013403888524
hybrid_preds_chongqing_2017_2019.csv	ARIMA+GRNN	hybrid:ARIMA+GRNN	36	-2.8897177769377014	0.0038558782493054444
hybrid_preds_chongqing_2017_2019.csv	SARIMA+ETS	hybrid:SARIMA+ETS	36	-2.3142899912149604	0.02065182044412106
hybrid_preds_chongqing_2017_2019.csv	SARIMA+SVR	hybrid:SARIMA+SVR	36	-2.0401125549079295	0.04133911653051703
baseline_preds_chongqing_2017_2019.csv	ETS	baseline:ETS	36	-2.0357934981676586	0.041771095601080166
baseline_preds_chongqing_2017_2019.csv	SVR	baseline:SVR	36	-1.9606081395187167	0.049924752150792395
hybrid_preds_chongqing_2017_2019.csv	SARIMA+GRNN	hybrid:SARIMA+GRNN	36	-1.7284724407569634	0.08390355781022629
hybrid_preds_chongqing_2017_2019.csv	SARIMA+RNN	hybrid:SARIMA+RNN	36	-1.668729198982903	0.09517105970084527
hybrid_preds_chongqing_2017_2019.csv	SARIMA+LSTM	hybrid:SARIMA+LSTM	36	-1.227708744966633	0.21955632246234758
baseline_preds_chongqing_2017_2019.csv	ARIMA	baseline:ARIMA	36	-1.1369254192037044	0.255569464812617
baseline_preds_chongqing_2017_2019.csv	SARIMA	baseline:SARIMA	36	-0.9894593968136512	0.32243842613551466
