# Supplementary material for: A hybrid machine learning model for pulmonary tuberculosis forecasting of Chongqing with adjacent-region data
Source: PLoS One. 2025 Dec 31;20(12):e0339453. doi: 10.1371/journal.pone.0339453 (PMC12755765; doi:10.1371/journal.pone.0339453)
Supplement: S1 File — (ZIP) [file pone.0339453.s001.zip › PTB_code/exports/hybrid_metrics_chongqing_2017_2019.csv]

model	MAE	RMSE	MAPE(%)
SARIMA+LSTM	0.5390370303219658	0.9043626677503318	14.832260335422252
SARIMA+SVR	0.6829530359545625	0.9167225737729946	15.131684256011166
ARIMA+GRNN	0.6884686016116919	0.9684253172435705	21.419456331893038
SARIMA+RNN	0.6666043225860473	1.0788032216293946	19.878620511690514
SARIMA+ETS	0.7398685941456502	1.0874198014478942	19.376295765697474
SARIMA+GRNN	0.7259102423079111	1.107539034939644	21.146071027163206
SVR+BPNN	1.1339282287282735	1.4660550914586583	32.65777784703124
SARIMA+BPNN	1.4856152696593488	1.8732247225656236	47.72652204533433
