# Supplementary material for: A hybrid machine learning model for pulmonary tuberculosis forecasting of Chongqing with adjacent-region data
Source: PLoS One. 2025 Dec 31;20(12):e0339453. doi: 10.1371/journal.pone.0339453 (PMC12755765; doi:10.1371/journal.pone.0339453)
Supplement: S1 File — (ZIP) [file pone.0339453.s001.zip › PTB_code/exports/hybrid_preds_chongqing_2017_2019.csv]

date	y_true	ARIMA+GRNN	SARIMA+RNN	SARIMA+GRNN	SARIMA+BPNN	SARIMA+SVR	SARIMA+LSTM	SARIMA+ETS	SVR+BPNN
2017-01-31	7.525182873589164	8.001920605047674	8.265274266496334	8.015139681080106	7.835223610030721	7.16503171934437	8.000423292413387	9.05378578116003	6.75550645857575
2017-02-28	7.016724571319625	6.025447138515572	5.900234646286733	6.08002073079619	6.753428732792133	6.416859053669385	6.142252034630544	5.689717051559189	6.71088079744792
2017-03-31	7.37428557098014	7.822073353983541	7.669670717966465	7.3222406633660855	7.642341809937899	7.559288826218897	7.564751045954136	8.433563167947478	6.646022370525855
2017-04-30	6.373770847159435	6.63478151148068	6.54951940548013	6.776103511598673	6.992331702494953	6.375511711355649	6.593810186501248	6.399868449434662	6.271636941252961
2017-05-31	6.806780498124461	6.3108329749296885	6.756695612155021	6.308439185266708	6.580368642966379	6.473807246275562	6.3882667262182835	6.1591161016668154	6.584069244104806
2017-06-30	6.586995296498274	6.2399412531989	6.074537512425175	5.865940933352538	5.63325208572134	5.983548206792981	6.148689505223026	6.562022560614616	5.710795652166964
2017-07-31	6.147424893245899	6.421253292533383	6.262707967867612	6.1204450480537504	5.514561437020038	5.7019473129109315	6.273274202456235	6.709975675112708	5.308093583096774
2017-08-31	6.272079186705528	6.223662129991278	6.134108595486704	6.645295566832704	5.805821679415973	5.607375195569503	6.073647074338022	5.949365486494568	4.747950328331577
2017-09-30	5.934200443907061	6.301900153192333	5.905968618315152	6.8359139357684215	5.628375348896977	5.284777341113946	6.056169462126187	6.248601770950602	4.571133769649015
2017-10-31	5.8521910403152	5.910997616620782	6.369839136036516	6.059692236183752	5.452765669368167	5.387458569392738	5.946452383431078	5.843506783638466	4.980804593534254
2017-11-30	5.64552734326371	5.036691138012825	5.185868212265319	5.11823084912951	4.314592720620082	4.4422096046347574	4.996695348305053	4.921240462708707	4.793303173840775
2017-12-31	5.612723581826965	5.367063842856244	5.559475282093539	5.099299215427819	4.780700430754169	4.403759954760028	5.116012016197695	5.7853263128683885	5.150618066749636
2018-01-31	8.6011	8.482573958663616	8.644339890328814	8.40202627460655	6.973982210111547	6.99340959680023	8.315730841008593	8.832002624495225	6.289881798524295
2018-02-28	6.4354	7.102362278010288	7.471162582300215	7.6392803181876205	6.558482752513299	6.396678409610708	7.643687749765425	7.938775207668881	6.482965174259167
2018-03-31	6.7736	7.304537545570102	7.762034306550351	7.216697013943423	6.4072337594837485	6.82357715627434	7.263560483479825	6.044798767115889	6.816723172395914
2018-04-30	6.4939	6.031908390100867	5.69864033627302	6.139779916371208	5.559732828162309	4.998215248606044	5.930379857299632	5.408687172243574	6.09908327625587
2018-05-31	6.3118	6.433194975330378	6.836893046412554	6.506742896367571	4.896181632182582	5.496230593657909	6.567819798503008	7.111755404650947	5.488963927311171
2018-06-30	5.9151	5.748053045975672	6.096547059111132	5.791363284066389	4.401239513413872	5.14364573388572	6.0651491203828	5.79216202527945	4.587913004863505
2018-07-31	6.0126	5.749490021070505	6.035422833918822	5.431776910488016	4.473372944927648	4.526692856797096	5.575295063018095	5.4297192712256885	3.9540182044100325
2018-08-31	5.9964	6.088783047955863	5.891529869809892	6.463907069407124	4.861953366781709	4.904957326713108	5.874487948194291	6.322322403303637	3.7835291615198123
2018-09-30	5.6777	6.026183645591832	5.828528656891599	6.434371556064146	4.74453361719157	4.627726833046985	5.614801480702177	5.7527759113912476	4.578076991691917
2018-10-31	5.1184	5.654511578191333	5.813295535503101	5.685376149820099	4.094817600239379	4.706044513295605	5.532277278361987	5.614148194510396	5.104191655568153
2018-11-30	5.0729	4.302922034029974	4.97480429204121	4.930769582162621	3.0622455136193976	3.994122076828237	4.782631943541912	4.374298612399773	4.066947478274635
2018-12-31	4.9558	4.794468939996085	5.3387717205058	4.796723144991189	3.858365838608633	4.013658519367742	4.783023555852022	5.097575379056631	4.78425179864899
2019-01-31	3.23684275005255	7.125522889659251	8.315547653020966	8.394015695008136	5.9241475208909975	6.317917828341939	7.766069122137177	7.964295080674193	6.126750259746084
2019-02-28	2.51790257748112	4.236825748890733	3.9111417827180848	4.019429809944711	1.6279786785532329	3.6813159099078314	2.813176639097117	1.5642014203663974	5.166469209619858
2019-03-31	2.508230736594506	3.51790257748112	3.7557816036980416	4.00912828529289	1.456583306948101	3.4085550298225686	2.756678653601911	1.5475374176484014	4.7857105954583306
2019-04-30	2.5791575697629883	3.508230736594506	2.7838483840152493	3.1940190285369625	0.30644103632016106	2.4450747696067148	1.9074476450607052	1.3993074931013485	3.0515035606604473
2019-05-31	2.55981388798977	3.5791575697629883	3.3003406592524427	3.4132382490551847	-0.2854921095629783	2.691291088908187	2.088062010041513	1.6898546499221758	2.021761324948938
2019-06-30	2.53402231229214	3.55981388798977	3.1254677264637407	3.147214119756883	-0.3667853102148495	2.269109279269589	1.7825251272565779	1.5944451043137033	2.354289702938593
2019-07-31	2.46631942608586	3.53402231229214	3.4485897740690925	3.3957111707298973	-0.00633735882130626	2.445331582164801	1.9963096252053	1.9470828672190417	2.782604526949984
2019-08-31	2.32124181278669	3.46631942608586	3.353489361931865	3.4524304496546434	-0.8107489156982939	2.5381469677344564	2.028686009575908	2.049375730880338	1.508801956027986
2019-09-30	2.6242928272338406	3.32124181278669	3.178295391094588	3.0516532384275425	-1.2049343104450232	2.14477089503307	1.6018143617032994	1.4764781521591548	0.9484832624567485
2019-10-31	2.2148515630339665	3.6242928272338406	3.116306696931848	3.0277909086151213	-1.3411379322248065	2.2459235702046443	1.5565873430175872	1.2973837869609024	-0.5522649266178319
2019-11-30	1.9182484425112227	3.2148515630339665	3.1219347633277743	3.0273852787768214	-1.4344884132817648	2.0866547092533345	1.541555090979275	2.0739784619532227	-0.6915871331640817
2019-12-31	2.2019557751851515	2.9182484425112225	3.0438716530103473	2.8410306095380573	-1.963724811336121	1.7673205152763056	1.339868080546358	1.720086539817032	-1.0052864900718572
