# Supplementary material for: A hybrid machine learning model for pulmonary tuberculosis forecasting of Chongqing with adjacent-region data
Source: PLoS One. 2025 Dec 31;20(12):e0339453. doi: 10.1371/journal.pone.0339453 (PMC12755765; doi:10.1371/journal.pone.0339453)
Supplement: S1 File — (ZIP) [file pone.0339453.s001.zip › PTB_code/exports/hybrid_preds_long_chongqing_2017_2019.csv]

date	y_true	model	y_pred
2017-01-31	7.525182873589164	ARIMA+GRNN	8.001920605047674
2017-02-28	7.016724571319625	ARIMA+GRNN	6.025447138515572
2017-03-31	7.37428557098014	ARIMA+GRNN	7.822073353983541
2017-04-30	6.373770847159435	ARIMA+GRNN	6.63478151148068
2017-05-31	6.806780498124461	ARIMA+GRNN	6.3108329749296885
2017-06-30	6.586995296498274	ARIMA+GRNN	6.2399412531989
2017-07-31	6.147424893245899	ARIMA+GRNN	6.421253292533383
2017-08-31	6.272079186705528	ARIMA+GRNN	6.223662129991278
2017-09-30	5.934200443907061	ARIMA+GRNN	6.301900153192333
2017-10-31	5.8521910403152	ARIMA+GRNN	5.910997616620782
2017-11-30	5.64552734326371	ARIMA+GRNN	5.036691138012825
2017-12-31	5.612723581826965	ARIMA+GRNN	5.367063842856244
2018-01-31	8.6011	ARIMA+GRNN	8.482573958663616
2018-02-28	6.4354	ARIMA+GRNN	7.102362278010288
2018-03-31	6.7736	ARIMA+GRNN	7.304537545570102
2018-04-30	6.4939	ARIMA+GRNN	6.031908390100867
2018-05-31	6.3118	ARIMA+GRNN	6.433194975330378
2018-06-30	5.9151	ARIMA+GRNN	5.748053045975672
2018-07-31	6.0126	ARIMA+GRNN	5.749490021070505
2018-08-31	5.9964	ARIMA+GRNN	6.088783047955863
2018-09-30	5.6777	ARIMA+GRNN	6.026183645591832
2018-10-31	5.1184	ARIMA+GRNN	5.654511578191333
2018-11-30	5.0729	ARIMA+GRNN	4.302922034029974
2018-12-31	4.9558	ARIMA+GRNN	4.794468939996085
2019-01-31	3.23684275005255	ARIMA+GRNN	7.125522889659251
2019-02-28	2.51790257748112	ARIMA+GRNN	4.236825748890733
2019-03-31	2.508230736594506	ARIMA+GRNN	3.51790257748112
2019-04-30	2.5791575697629883	ARIMA+GRNN	3.508230736594506
2019-05-31	2.55981388798977	ARIMA+GRNN	3.5791575697629883
2019-06-30	2.53402231229214	ARIMA+GRNN	3.55981388798977
2019-07-31	2.46631942608586	ARIMA+GRNN	3.53402231229214
2019-08-31	2.32124181278669	ARIMA+GRNN	3.46631942608586
2019-09-30	2.6242928272338406	ARIMA+GRNN	3.32124181278669
2019-10-31	2.2148515630339665	ARIMA+GRNN	3.6242928272338406
2019-11-30	1.9182484425112227	ARIMA+GRNN	3.2148515630339665
2019-12-31	2.2019557751851515	ARIMA+GRNN	2.9182484425112225
2017-01-31	7.525182873589164	SARIMA+RNN	8.265274266496334
2017-02-28	7.016724571319625	SARIMA+RNN	5.900234646286733
2017-03-31	7.37428557098014	SARIMA+RNN	7.669670717966465
2017-04-30	6.373770847159435	SARIMA+RNN	6.54951940548013
2017-05-31	6.806780498124461	SARIMA+RNN	6.756695612155021
2017-06-30	6.586995296498274	SARIMA+RNN	6.074537512425175
2017-07-31	6.147424893245899	SARIMA+RNN	6.262707967867612
2017-08-31	6.272079186705528	SARIMA+RNN	6.134108595486704
2017-09-30	5.934200443907061	SARIMA+RNN	5.905968618315152
2017-10-31	5.8521910403152	SARIMA+RNN	6.369839136036516
2017-11-30	5.64552734326371	SARIMA+RNN	5.185868212265319
2017-12-31	5.612723581826965	SARIMA+RNN	5.559475282093539
2018-01-31	8.6011	SARIMA+RNN	8.644339890328814
2018-02-28	6.4354	SARIMA+RNN	7.471162582300215
2018-03-31	6.7736	SARIMA+RNN	7.762034306550351
2018-04-30	6.4939	SARIMA+RNN	5.69864033627302
2018-05-31	6.3118	SARIMA+RNN	6.836893046412554
2018-06-30	5.9151	SARIMA+RNN	6.096547059111132
2018-07-31	6.0126	SARIMA+RNN	6.035422833918822
2018-08-31	5.9964	SARIMA+RNN	5.891529869809892
2018-09-30	5.6777	SARIMA+RNN	5.828528656891599
2018-10-31	5.1184	SARIMA+RNN	5.813295535503101
2018-11-30	5.0729	SARIMA+RNN	4.97480429204121
2018-12-31	4.9558	SARIMA+RNN	5.3387717205058
2019-01-31	3.23684275005255	SARIMA+RNN	8.315547653020966
2019-02-28	2.51790257748112	SARIMA+RNN	3.9111417827180848
2019-03-31	2.508230736594506	SARIMA+RNN	3.7557816036980416
2019-04-30	2.5791575697629883	SARIMA+RNN	2.7838483840152493
2019-05-31	2.55981388798977	SARIMA+RNN	3.3003406592524427
2019-06-30	2.53402231229214	SARIMA+RNN	3.1254677264637407
2019-07-31	2.46631942608586	SARIMA+RNN	3.4485897740690925
2019-08-31	2.32124181278669	SARIMA+RNN	3.353489361931865
2019-09-30	2.6242928272338406	SARIMA+RNN	3.178295391094588
2019-10-31	2.2148515630339665	SARIMA+RNN	3.116306696931848
2019-11-30	1.9182484425112227	SARIMA+RNN	3.1219347633277743
2019-12-31	2.2019557751851515	SARIMA+RNN	3.0438716530103473
2017-01-31	7.525182873589164	SARIMA+GRNN	8.015139681080106
2017-02-28	7.016724571319625	SARIMA+GRNN	6.08002073079619
2017-03-31	7.37428557098014	SARIMA+GRNN	7.3222406633660855
2017-04-30	6.373770847159435	SARIMA+GRNN	6.776103511598673
2017-05-31	6.806780498124461	SARIMA+GRNN	6.308439185266708
2017-06-30	6.586995296498274	SARIMA+GRNN	5.865940933352538
2017-07-31	6.147424893245899	SARIMA+GRNN	6.1204450480537504
2017-08-31	6.272079186705528	SARIMA+GRNN	6.645295566832704
2017-09-30	5.934200443907061	SARIMA+GRNN	6.8359139357684215
2017-10-31	5.8521910403152	SARIMA+GRNN	6.059692236183752
2017-11-30	5.64552734326371	SARIMA+GRNN	5.11823084912951
2017-12-31	5.612723581826965	SARIMA+GRNN	5.099299215427819
2018-01-31	8.6011	SARIMA+GRNN	8.40202627460655
2018-02-28	6.4354	SARIMA+GRNN	7.6392803181876205
2018-03-31	6.7736	SARIMA+GRNN	7.216697013943423
2018-04-30	6.4939	SARIMA+GRNN	6.139779916371208
2018-05-31	6.3118	SARIMA+GRNN	6.506742896367571
2018-06-30	5.9151	SARIMA+GRNN	5.791363284066389
2018-07-31	6.0126	SARIMA+GRNN	5.431776910488016
2018-08-31	5.9964	SARIMA+GRNN	6.463907069407124
2018-09-30	5.6777	SARIMA+GRNN	6.434371556064146
2018-10-31	5.1184	SARIMA+GRNN	5.685376149820099
2018-11-30	5.0729	SARIMA+GRNN	4.930769582162621
2018-12-31	4.9558	SARIMA+GRNN	4.796723144991189
2019-01-31	3.23684275005255	SARIMA+GRNN	8.394015695008136
2019-02-28	2.51790257748112	SARIMA+GRNN	4.019429809944711
2019-03-31	2.508230736594506	SARIMA+GRNN	4.00912828529289
2019-04-30	2.5791575697629883	SARIMA+GRNN	3.1940190285369625
2019-05-31	2.55981388798977	SARIMA+GRNN	3.4132382490551847
2019-06-30	2.53402231229214	SARIMA+GRNN	3.147214119756883
2019-07-31	2.46631942608586	SARIMA+GRNN	3.3957111707298973
2019-08-31	2.32124181278669	SARIMA+GRNN	3.4524304496546434
2019-09-30	2.6242928272338406	SARIMA+GRNN	3.0516532384275425
2019-10-31	2.2148515630339665	SARIMA+GRNN	3.0277909086151213
2019-11-30	1.9182484425112227	SARIMA+GRNN	3.0273852787768214
2019-12-31	2.2019557751851515	SARIMA+GRNN	2.8410306095380573
2017-01-31	7.525182873589164	SARIMA+BPNN	7.835223610030721
2017-02-28	7.016724571319625	SARIMA+BPNN	6.753428732792133
2017-03-31	7.37428557098014	SARIMA+BPNN	7.642341809937899
2017-04-30	6.373770847159435	SARIMA+BPNN	6.992331702494953
2017-05-31	6.806780498124461	SARIMA+BPNN	6.580368642966379
2017-06-30	6.586995296498274	SARIMA+BPNN	5.63325208572134
2017-07-31	6.147424893245899	SARIMA+BPNN	5.514561437020038
2017-08-31	6.272079186705528	SARIMA+BPNN	5.805821679415973
2017-09-30	5.934200443907061	SARIMA+BPNN	5.628375348896977
2017-10-31	5.8521910403152	SARIMA+BPNN	5.452765669368167
2017-11-30	5.64552734326371	SARIMA+BPNN	4.314592720620082
2017-12-31	5.612723581826965	SARIMA+BPNN	4.780700430754169
2018-01-31	8.6011	SARIMA+BPNN	6.973982210111547
2018-02-28	6.4354	SARIMA+BPNN	6.558482752513299
2018-03-31	6.7736	SARIMA+BPNN	6.4072337594837485
2018-04-30	6.4939	SARIMA+BPNN	5.559732828162309
2018-05-31	6.3118	SARIMA+BPNN	4.896181632182582
2018-06-30	5.9151	SARIMA+BPNN	4.401239513413872
2018-07-31	6.0126	SARIMA+BPNN	4.473372944927648
2018-08-31	5.9964	SARIMA+BPNN	4.861953366781709
2018-09-30	5.6777	SARIMA+BPNN	4.74453361719157
2018-10-31	5.1184	SARIMA+BPNN	4.094817600239379
2018-11-30	5.0729	SARIMA+BPNN	3.0622455136193976
2018-12-31	4.9558	SARIMA+BPNN	3.858365838608633
2019-01-31	3.23684275005255	SARIMA+BPNN	5.9241475208909975
2019-02-28	2.51790257748112	SARIMA+BPNN	1.6279786785532329
2019-03-31	2.508230736594506	SARIMA+BPNN	1.456583306948101
2019-04-30	2.5791575697629883	SARIMA+BPNN	0.30644103632016106
2019-05-31	2.55981388798977	SARIMA+BPNN	-0.2854921095629783
2019-06-30	2.53402231229214	SARIMA+BPNN	-0.3667853102148495
2019-07-31	2.46631942608586	SARIMA+BPNN	-0.00633735882130626
2019-08-31	2.32124181278669	SARIMA+BPNN	-0.8107489156982939
2019-09-30	2.6242928272338406	SARIMA+BPNN	-1.2049343104450232
2019-10-31	2.2148515630339665	SARIMA+BPNN	-1.3411379322248065
2019-11-30	1.9182484425112227	SARIMA+BPNN	-1.4344884132817648
2019-12-31	2.2019557751851515	SARIMA+BPNN	-1.963724811336121
2017-01-31	7.525182873589164	SARIMA+SVR	7.16503171934437
2017-02-28	7.016724571319625	SARIMA+SVR	6.416859053669385
2017-03-31	7.37428557098014	SARIMA+SVR	7.559288826218897
2017-04-30	6.373770847159435	SARIMA+SVR	6.375511711355649
2017-05-31	6.806780498124461	SARIMA+SVR	6.473807246275562
2017-06-30	6.586995296498274	SARIMA+SVR	5.983548206792981
2017-07-31	6.147424893245899	SARIMA+SVR	5.7019473129109315
2017-08-31	6.272079186705528	SARIMA+SVR	5.607375195569503
2017-09-30	5.934200443907061	SARIMA+SVR	5.284777341113946
2017-10-31	5.8521910403152	SARIMA+SVR	5.387458569392738
2017-11-30	5.64552734326371	SARIMA+SVR	4.4422096046347574
2017-12-31	5.612723581826965	SARIMA+SVR	4.403759954760028
2018-01-31	8.6011	SARIMA+SVR	6.99340959680023
2018-02-28	6.4354	SARIMA+SVR	6.396678409610708
2018-03-31	6.7736	SARIMA+SVR	6.82357715627434
2018-04-30	6.4939	SARIMA+SVR	4.998215248606044
2018-05-31	6.3118	SARIMA+SVR	5.496230593657909
2018-06-30	5.9151	SARIMA+SVR	5.14364573388572
2018-07-31	6.0126	SARIMA+SVR	4.526692856797096
2018-08-31	5.9964	SARIMA+SVR	4.904957326713108
2018-09-30	5.6777	SARIMA+SVR	4.627726833046985
2018-10-31	5.1184	SARIMA+SVR	4.706044513295605
2018-11-30	5.0729	SARIMA+SVR	3.994122076828237
2018-12-31	4.9558	SARIMA+SVR	4.013658519367742
2019-01-31	3.23684275005255	SARIMA+SVR	6.317917828341939
2019-02-28	2.51790257748112	SARIMA+SVR	3.6813159099078314
2019-03-31	2.508230736594506	SARIMA+SVR	3.4085550298225686
2019-04-30	2.5791575697629883	SARIMA+SVR	2.4450747696067148
2019-05-31	2.55981388798977	SARIMA+SVR	2.691291088908187
2019-06-30	2.53402231229214	SARIMA+SVR	2.269109279269589
2019-07-31	2.46631942608586	SARIMA+SVR	2.445331582164801
2019-08-31	2.32124181278669	SARIMA+SVR	2.5381469677344564
2019-09-30	2.6242928272338406	SARIMA+SVR	2.14477089503307
2019-10-31	2.2148515630339665	SARIMA+SVR	2.2459235702046443
2019-11-30	1.9182484425112227	SARIMA+SVR	2.0866547092533345
2019-12-31	2.2019557751851515	SARIMA+SVR	1.7673205152763056
2017-01-31	7.525182873589164	SARIMA+LSTM	8.000423292413387
2017-02-28	7.016724571319625	SARIMA+LSTM	6.142252034630544
2017-03-31	7.37428557098014	SARIMA+LSTM	7.564751045954136
2017-04-30	6.373770847159435	SARIMA+LSTM	6.593810186501248
2017-05-31	6.806780498124461	SARIMA+LSTM	6.3882667262182835
2017-06-30	6.586995296498274	SARIMA+LSTM	6.148689505223026
2017-07-31	6.147424893245899	SARIMA+LSTM	6.273274202456235
2017-08-31	6.272079186705528	SARIMA+LSTM	6.073647074338022
2017-09-30	5.934200443907061	SARIMA+LSTM	6.056169462126187
2017-10-31	5.8521910403152	SARIMA+LSTM	5.946452383431078
2017-11-30	5.64552734326371	SARIMA+LSTM	4.996695348305053
2017-12-31	5.612723581826965	SARIMA+LSTM	5.116012016197695
2018-01-31	8.6011	SARIMA+LSTM	8.315730841008593
2018-02-28	6.4354	SARIMA+LSTM	7.643687749765425
2018-03-31	6.7736	SARIMA+LSTM	7.263560483479825
2018-04-30	6.4939	SARIMA+LSTM	5.930379857299632
2018-05-31	6.3118	SARIMA+LSTM	6.567819798503008
2018-06-30	5.9151	SARIMA+LSTM	6.0651491203828
2018-07-31	6.0126	SARIMA+LSTM	5.575295063018095
2018-08-31	5.9964	SARIMA+LSTM	5.874487948194291
2018-09-30	5.6777	SARIMA+LSTM	5.614801480702177
2018-10-31	5.1184	SARIMA+LSTM	5.532277278361987
2018-11-30	5.0729	SARIMA+LSTM	4.782631943541912
2018-12-31	4.9558	SARIMA+LSTM	4.783023555852022
2019-01-31	3.23684275005255	SARIMA+LSTM	7.766069122137177
2019-02-28	2.51790257748112	SARIMA+LSTM	2.813176639097117
2019-03-31	2.508230736594506	SARIMA+LSTM	2.756678653601911
2019-04-30	2.5791575697629883	SARIMA+LSTM	1.9074476450607052
2019-05-31	2.55981388798977	SARIMA+LSTM	2.088062010041513
2019-06-30	2.53402231229214	SARIMA+LSTM	1.7825251272565779
2019-07-31	2.46631942608586	SARIMA+LSTM	1.9963096252053
2019-08-31	2.32124181278669	SARIMA+LSTM	2.028686009575908
2019-09-30	2.6242928272338406	SARIMA+LSTM	1.6018143617032994
2019-10-31	2.2148515630339665	SARIMA+LSTM	1.5565873430175872
2019-11-30	1.9182484425112227	SARIMA+LSTM	1.541555090979275
2019-12-31	2.2019557751851515	SARIMA+LSTM	1.339868080546358
2017-01-31	7.525182873589164	SARIMA+ETS	9.05378578116003
2017-02-28	7.016724571319625	SARIMA+ETS	5.689717051559189
2017-03-31	7.37428557098014	SARIMA+ETS	8.433563167947478
2017-04-30	6.373770847159435	SARIMA+ETS	6.399868449434662
2017-05-31	6.806780498124461	SARIMA+ETS	6.1591161016668154
2017-06-30	6.586995296498274	SARIMA+ETS	6.562022560614616
2017-07-31	6.147424893245899	SARIMA+ETS	6.709975675112708
2017-08-31	6.272079186705528	SARIMA+ETS	5.949365486494568
2017-09-30	5.934200443907061	SARIMA+ETS	6.248601770950602
2017-10-31	5.8521910403152	SARIMA+ETS	5.843506783638466
2017-11-30	5.64552734326371	SARIMA+ETS	4.921240462708707
2017-12-31	5.612723581826965	SARIMA+ETS	5.7853263128683885
2018-01-31	8.6011	SARIMA+ETS	8.832002624495225
2018-02-28	6.4354	SARIMA+ETS	7.938775207668881
2018-03-31	6.7736	SARIMA+ETS	6.044798767115889
2018-04-30	6.4939	SARIMA+ETS	5.408687172243574
2018-05-31	6.3118	SARIMA+ETS	7.111755404650947
2018-06-30	5.9151	SARIMA+ETS	5.79216202527945
2018-07-31	6.0126	SARIMA+ETS	5.4297192712256885
2018-08-31	5.9964	SARIMA+ETS	6.322322403303637
2018-09-30	5.6777	SARIMA+ETS	5.7527759113912476
2018-10-31	5.1184	SARIMA+ETS	5.614148194510396
2018-11-30	5.0729	SARIMA+ETS	4.374298612399773
2018-12-31	4.9558	SARIMA+ETS	5.097575379056631
2019-01-31	3.23684275005255	SARIMA+ETS	7.964295080674193
2019-02-28	2.51790257748112	SARIMA+ETS	1.5642014203663974
2019-03-31	2.508230736594506	SARIMA+ETS	1.5475374176484014
2019-04-30	2.5791575697629883	SARIMA+ETS	1.3993074931013485
2019-05-31	2.55981388798977	SARIMA+ETS	1.6898546499221758
2019-06-30	2.53402231229214	SARIMA+ETS	1.5944451043137033
2019-07-31	2.46631942608586	SARIMA+ETS	1.9470828672190417
2019-08-31	2.32124181278669	SARIMA+ETS	2.049375730880338
2019-09-30	2.6242928272338406	SARIMA+ETS	1.4764781521591548
2019-10-31	2.2148515630339665	SARIMA+ETS	1.2973837869609024
2019-11-30	1.9182484425112227	SARIMA+ETS	2.0739784619532227
2019-12-31	2.2019557751851515	SARIMA+ETS	1.720086539817032
2017-01-31	7.525182873589164	SVR+BPNN	6.75550645857575
2017-02-28	7.016724571319625	SVR+BPNN	6.71088079744792
2017-03-31	7.37428557098014	SVR+BPNN	6.646022370525855
2017-04-30	6.373770847159435	SVR+BPNN	6.271636941252961
2017-05-31	6.806780498124461	SVR+BPNN	6.584069244104806
2017-06-30	6.586995296498274	SVR+BPNN	5.710795652166964
2017-07-31	6.147424893245899	SVR+BPNN	5.308093583096774
2017-08-31	6.272079186705528	SVR+BPNN	4.747950328331577
2017-09-30	5.934200443907061	SVR+BPNN	4.571133769649015
2017-10-31	5.8521910403152	SVR+BPNN	4.980804593534254
2017-11-30	5.64552734326371	SVR+BPNN	4.793303173840775
2017-12-31	5.612723581826965	SVR+BPNN	5.150618066749636
2018-01-31	8.6011	SVR+BPNN	6.289881798524295
2018-02-28	6.4354	SVR+BPNN	6.482965174259167
2018-03-31	6.7736	SVR+BPNN	6.816723172395914
2018-04-30	6.4939	SVR+BPNN	6.09908327625587
2018-05-31	6.3118	SVR+BPNN	5.488963927311171
2018-06-30	5.9151	SVR+BPNN	4.587913004863505
2018-07-31	6.0126	SVR+BPNN	3.9540182044100325
2018-08-31	5.9964	SVR+BPNN	3.7835291615198123
2018-09-30	5.6777	SVR+BPNN	4.578076991691917
2018-10-31	5.1184	SVR+BPNN	5.104191655568153
2018-11-30	5.0729	SVR+BPNN	4.066947478274635
2018-12-31	4.9558	SVR+BPNN	4.78425179864899
2019-01-31	3.23684275005255	SVR+BPNN	6.126750259746084
2019-02-28	2.51790257748112	SVR+BPNN	5.166469209619858
2019-03-31	2.508230736594506	SVR+BPNN	4.7857105954583306
2019-04-30	2.5791575697629883	SVR+BPNN	3.0515035606604473
2019-05-31	2.55981388798977	SVR+BPNN	2.021761324948938
2019-06-30	2.53402231229214	SVR+BPNN	2.354289702938593
2019-07-31	2.46631942608586	SVR+BPNN	2.782604526949984
2019-08-31	2.32124181278669	SVR+BPNN	1.508801956027986
2019-09-30	2.6242928272338406	SVR+BPNN	0.9484832624567485
2019-10-31	2.2148515630339665	SVR+BPNN	-0.5522649266178319
2019-11-30	1.9182484425112227	SVR+BPNN	-0.6915871331640817
2019-12-31	2.2019557751851515	SVR+BPNN	-1.0052864900718572
