# Supplementary material for: A hybrid machine learning model for pulmonary tuberculosis forecasting of Chongqing with adjacent-region data
Source: PLoS One. 2025 Dec 31;20(12):e0339453. doi: 10.1371/journal.pone.0339453 (PMC12755765; doi:10.1371/journal.pone.0339453)
Supplement: S1 File — (ZIP) [file pone.0339453.s001.zip › PTB_code/my_data/2005_monthly_extracted.csv]

时间	Chongqing	Hubei	Shanxi	Sichuan	Guizhou	Hunan
2005-01	14.894417400292898	10.77181551309019	8.60288747567113	11.864567675854294	17.873557624425402	7.9954399298562215
2005-02	12.729260213824327	8.433706177160143	5.907176133521132	7.695176626408432	12.728630565717275	6.249218053283887
2005-03	17.109760349361736	12.256189960017979	9.442486113938093	10.29402377146432	16.385444863612708	10.612389366357254
2005-04	15.980580690855774	11.81702592246538	9.62839724098292	10.828936858651574	15.974930998560932	11.02868611946185
2005-05	13.249041326469928	10.353731349340112	8.165096757146214	9.572257482588366	13.32549611950966	10.126180181433565
2005-06	13.77240713644412	10.548720182013467	8.138109658059062	9.787199727668176	13.784623468580728	9.32059829660902
2005-07	12.775861279096002	10.917617973557652	8.11412112553715	9.392731857436479	13.495643313577173	8.89317911116957
2005-08	12.410222151579788	10.532910276661575	7.54439347814171	9.329226194117444	13.595571030727935	9.268163972744702
2005-09	10.703906223170781	9.782818100521732	6.605842143221855	8.745462596684776	11.929208828511182	8.751765328626405
2005-10	10.48523968612677	10.004156775448243	6.183044257523134	8.832172252370382	11.027158625042144	8.275089657132591
2005-11	9.234180318448738	8.862330277811482	5.847204802216349	8.889571601908742	10.276350371855342	7.774580202064088
2005-12	8.169525211857405	5.89006807165548	4.144018993160509	6.7719019827701565	6.95712971298275	5.6422510315817656
