# Supplementary material for: A hybrid machine learning model for pulmonary tuberculosis forecasting of Chongqing with adjacent-region data
Source: PLoS One. 2025 Dec 31;20(12):e0339453. doi: 10.1371/journal.pone.0339453 (PMC12755765; doi:10.1371/journal.pone.0339453)
Supplement: S1 File — (ZIP) [file pone.0339453.s001.zip › PTB_code/my_data/2006_monthly_extracted.csv]

时间	Chongqing	Hubei	Shanxi	Sichuan	Guizhou	Hunan
2006-01	16.736927451799044	10.45359623412742	7.716834556253399	12.11642651097501	19.329744721096315	9.683845369950557
2006-02	12.977105184173036	10.091074133195209	6.670635665081154	9.255975669338799	14.823045570449588	8.53778139782941
2006-03	14.149369161151485	11.401057377143493	7.3412759799351575	10.365328890594903	15.367281101431912	9.249131449490811
2006-04	12.105055152518334	9.915942683469503	7.767505157820146	9.553102108401905	14.509372875252879	9.021499432959162
2006-05	12.11577707913704	10.029778125791212	7.7019314381455315	9.237709699724265	13.986585049925033	8.697439964980079
2006-06	10.457452428777279	9.448341712701867	7.168399809883904	8.360943158226576	13.112591044505141	8.313310937082921
2006-07	9.69262166330963	9.306485238424044	6.12518154233323	8.1843721186194	11.833771594857023	8.507746617870371
2006-08	8.899199093525436	9.189147167107821	6.163929649413684	8.22699271438665	11.632699354346311	8.20581804038742
2006-09	8.098628572662104	8.810863235700293	4.7391915583016235	7.163913282820702	10.235917523598575	6.814733494916235
2006-10	8.470322028777224	8.493875311696765	4.175853693824261	7.236977161278843	9.721172587891155	6.5918438120623275
2006-11	6.611854748201629	6.866904143744952	3.001487986924362	5.518758286204899	7.101871534838299	4.957319471133684
2006-12	4.356676182733938	4.220667938389527	2.5454525728236397	3.98807003250685	4.560318414782917	3.4144802479747307
