# Supplementary material for: A hybrid machine learning model for pulmonary tuberculosis forecasting of Chongqing with adjacent-region data
Source: PLoS One. 2025 Dec 31;20(12):e0339453. doi: 10.1371/journal.pone.0339453 (PMC12755765; doi:10.1371/journal.pone.0339453)
Supplement: S1 File — (ZIP) [file pone.0339453.s001.zip › PTB_code/my_data/2007_monthly_extracted.csv]

时间	Chongqing	Hubei	Shanxi	Sichuan	Guizhou	Hunan
2007-01	14.91097768826997	11.275242979378355	7.988170633369189	12.574356502225822	21.526831513365	11.431723205341658
2007-02	11.399579551027506	9.255219700630091	6.382240187046452	8.991301451406606	14.928783130373924	8.51781638003526
2007-03	13.094737272454902	11.00473551422424	7.028167931139362	10.031819658853252	15.705963496583442	10.288550884807492
2007-04	11.581203592609013	10.85718598777654	7.259279692787284	9.70252624967308	16.190370437166084	10.584987293442559
2007-05	12.232913388872065	10.836107483998298	7.454835798797064	9.615612375874592	15.815088137044366	10.337431356444124
2007-06	11.524223501132461	10.289822927745506	6.474092297444986	8.850525458634413	14.85692056226551	9.635760070047292
2007-07	10.82621738054471	9.583693051174375	6.509647953083128	8.76116330670076	15.317373313478681	9.282559242737427
2007-08	10.202997630019933	9.952566867293621	5.653349246464545	8.71831843933531	15.117755068733086	8.659727426722261
2007-09	8.863965480320982	8.865267380732599	4.945199105004888	7.560282881400572	12.826137619053652	7.683694783397227
2007-10	8.678780183022191	8.605299167467606	4.912606420669925	7.947110826757207	12.626519374308058	7.7388824126643945
2007-11	7.161685247459017	7.324780062939358	3.7392697846112455	6.191695403841336	9.493843720100514	6.092714271095195
2007-12	4.683051268229044	4.577548403841719	2.5866739476748157	3.8389001159443317	5.5147867081716475	3.891516258039063
