# Supplementary material for: A hybrid machine learning model for pulmonary tuberculosis forecasting of Chongqing with adjacent-region data
Source: PLoS One. 2025 Dec 31;20(12):e0339453. doi: 10.1371/journal.pone.0339453 (PMC12755765; doi:10.1371/journal.pone.0339453)
Supplement: S1 File — (ZIP) [file pone.0339453.s001.zip › PTB_code/my_data/2008_monthly_extracted.csv]

时间	Chongqing	Hubei	Shanxi	Sichuan	Guizhou	Hunan
2008-01	15.42971599237328	9.361292275951243	8.093157250281154	11.465484008184568	22.666126599527583	10.645178208701795
2008-02	12.244340792106577	9.547289835698354	7.167719749702755	9.374921942300732	18.57787719058265	9.405207709299427
2008-03	14.23298082794755	11.254607058660033	7.707067082842395	9.854803758483603	19.306212911031878	10.124327656287857
2008-04	12.581699369615315	10.184243743134212	7.67759455097684	9.22849646505519	18.43167841458007	9.696317534666735
2008-05	11.789794498200068	10.207054764612632	7.7011725764692835	8.450841829599874	17.67676109849401	9.6884497015487
2008-06	11.125730771946028	9.359537581991365	6.545849327339564	8.449611363404532	16.555017762619652	8.64832216334443
2008-07	10.905559910835063	9.320934314874041	6.501640529541232	8.125998754029931	15.069106566520682	8.253356940819057
2008-08	9.982262751337467	9.396386155148813	6.0831305770503645	7.718714443372162	14.58532152593032	8.349344504859086
2008-09	9.06606787768216	8.626075506762195	5.611570067201499	7.12932113580397	12.849543330845119	7.630224557870658
2008-10	8.89561301746722	8.178628546993204	5.387578825023287	7.299125470760986	12.445503077165254	7.372159631599099
2008-11	7.112939271052632	7.352167691890481	4.261728107759121	5.238094593565326	9.242420802926867	5.888286305537638
2008-12	4.24716693368894	4.763994101069845	2.4314838789082125	3.4366920835865526	5.584793243298633	4.1699515525587225
