# Supplementary material for: A hybrid machine learning model for pulmonary tuberculosis forecasting of Chongqing with adjacent-region data
Source: PLoS One. 2025 Dec 31;20(12):e0339453. doi: 10.1371/journal.pone.0339453 (PMC12755765; doi:10.1371/journal.pone.0339453)
Supplement: S1 File — (ZIP) [file pone.0339453.s001.zip › PTB_code/my_data/2009_monthly_extracted.csv]

时间	Chongqing	Hubei	Shanxi	Sichuan	Guizhou	Hunan
2009-01	10.207827205507972	8.313771398111948	7.186397109045264	9.127892169395299	17.090118000204395	8.62831634562094
2009-02	8.629805608521233	7.345465672931681	6.47684668049	7.4499438565582725	14.020495261325983	7.771592976397005
2009-03	10.535407581668165	8.930125132765571	7.274357905973602	8.834587293152847	15.110567652690374	8.99167982214736
2009-04	8.865804374142018	8.492373900767259	7.054455913652756	8.00722312141893	15.345474293928701	9.319020195397457
2009-05	8.393806842900448	8.166686984160515	6.063430934926807	7.6528130626259685	15.113207053153724	8.288446197318208
2009-06	8.513567410528905	8.073883722976872	6.051702828669695	7.573376325310305	14.812315400331594	7.9109867238575715
2009-07	8.531179258709562	7.678156609250398	5.843528942605961	7.101644316020361	13.041277689422381	8.330734188120852
2009-08	7.5695723480457655	7.471538027747194	5.784888411320402	7.314290351296139	13.109902101469533	8.293144862962947
2009-09	6.713636526465906	7.0810639288047	5.113454328100751	6.658020690703654	11.183139763222552	7.15450155505472
2009-10	7.020082684809313	6.905963436005375	5.116386354665029	6.419710478756661	11.600165036432173	6.659575440475629
2009-11	6.061998143781649	5.965673789673	5.136910540614974	5.597234721626786	9.995409554714138	5.766828967975367
2009-12	5.854178335249913	6.279103671783792	3.9553038352109593	5.030178627558047	9.166637809221601	5.751166749159573
