# Supplementary material for: A hybrid machine learning model for pulmonary tuberculosis forecasting of Chongqing with adjacent-region data
Source: PLoS One. 2025 Dec 31;20(12):e0339453. doi: 10.1371/journal.pone.0339453 (PMC12755765; doi:10.1371/journal.pone.0339453)
Supplement: S1 File — (ZIP) [file pone.0339453.s001.zip › PTB_code/my_data/2010_monthly_extracted.csv]

时间	Chongqing	Hubei	Shanxi	Sichuan	Guizhou	Hunan
2010-01	8.940187313713306	7.629376631502595	6.229292525972284	8.41906696921225	14.855193198606928	8.97595877640292
2010-02	7.509617434484534	6.479026076156878	5.46485475463517	6.866224984323443	11.756192419670318	7.471119774585108
2010-03	9.947532363145791	8.323433121582001	6.699042454160358	7.464881611070505	12.617172245254238	8.640335969980896
2010-04	8.107728557585073	7.9021041187882055	7.139615368175259	7.584612936419917	12.83570840893456	8.385887051623737
2010-05	8.492478402854424	7.807698450112417	6.856598330695488	7.532077763052318	12.132706532999066	8.140804351120213
2010-06	7.593562855270575	7.328677094238972	6.141761483452767	7.285284623046386	11.735128693050529	7.4242886853169185
2010-07	7.754458245110486	6.823431941511142	5.928769279988609	6.780702609073863	10.284364522112488	7.244769509788861
2010-08	7.3522197705107075	7.335670106733476	5.2956280724307705	6.790476594816671	9.678782381793527	7.397751068064944
2010-09	6.456801948792944	6.930075382052311	4.907573783927579	6.2089244431195265	8.823068487864555	6.9466115747813895
2010-10	6.862538149258806	6.527977163618398	5.3481466979424805	6.213811435990931	9.439182491493414	6.821728670066218
2010-11	5.907658987817595	6.21329160136577	5.298545773848088	5.710451170236259	8.233284142510435	5.90852242933653
2010-12	4.973766181572896	5.452801492588587	4.27443257636974	4.88088413031533	6.753557347470183	5.235715780183546
