# Supplementary material for: A hybrid machine learning model for pulmonary tuberculosis forecasting of Chongqing with adjacent-region data
Source: PLoS One. 2025 Dec 31;20(12):e0339453. doi: 10.1371/journal.pone.0339453 (PMC12755765; doi:10.1371/journal.pone.0339453)
Supplement: S1 File — (ZIP) [file pone.0339453.s001.zip › PTB_code/my_data/2011_monthly_extracted.csv]

时间	Chongqing	Hubei	Shanxi	Sichuan	Guizhou	Hunan
2011-01	9.28371912305393	7.545726640459578	5.451933505676409	8.212073030646899	13.710730298423083	8.018744649158835
2011-02	8.49332033289101	8.096063267397472	5.953164166958421	7.1613156546783	12.959575678799148	8.012654848779752
2011-03	9.193585927684474	8.459460151216781	6.910822748849193	7.470947118129402	13.043037303201807	8.458732726547654
2011-04	8.153587519575371	7.966777837577142	6.283584379423658	7.082975163925612	13.460345425215104	8.094867153897386
2011-05	8.108520921890642	7.874181516219338	6.451594656948355	7.18867265144908	13.155278798088142	7.8421404381654005
2011-06	7.227988936358267	7.582415748922104	5.412731107587313	6.819353195043549	11.920622354338457	7.393017660207956
2011-07	7.2799888567637225	7.1037102385062845	4.9030999324290665	6.559461725721138	10.927716822651647	7.114409292864864
2011-08	7.092789143304085	6.979666109894887	5.15791552000819	6.492312733647405	9.710328301192165	7.230115500067459
2011-09	6.4410568075557135	6.850380680074556	4.947902673102319	6.091905780911442	8.941905759278026	6.525221106188489
2011-10	6.967989334330992	7.2260072667147055	5.003906098943885	6.1105582787097	9.868617588852382	6.500861904672153
2011-11	5.848257714933524	6.756037258313773	4.7182886271519	5.200316386154654	8.403722181233292	5.8720900155317315
2011-12	4.73199275689642	5.665846606855848	3.626221823241371	4.45297297437107	7.373402817917703	5.695485804538296
