# Supplementary material for: A hybrid machine learning model for pulmonary tuberculosis forecasting of Chongqing with adjacent-region data
Source: PLoS One. 2025 Dec 31;20(12):e0339453. doi: 10.1371/journal.pone.0339453 (PMC12755765; doi:10.1371/journal.pone.0339453)
Supplement: S1 File — (ZIP) [file pone.0339453.s001.zip › PTB_code/my_data/2012_monthly_extracted.csv]

时间	Chongqing	Hubei	Shanxi	Sichuan	Guizhou	Hunan
12-Jan	10.0787	8.0809	5.4824	8.1316	14.4076	9.1288
12-Feb	8.8523	8.1556	5.8052	7.1167	12.5828	8.9696
12-Mar	9.1983	8.7773	5.6967	7.5043	13.4246	9.5624
12-Apr	7.7183	7.9541	5.7941	7.4111	12.3868	8.8073
12-May	7.2524	7.8777	5.3071	7.1714	11.7814	8.1493
12-Jun	7.4066	7.3532	4.6002	6.6795	11.3433	7.6596
12-Jul	6.8071	7.2299	4.7032	6.6161	10.8648	7.4216
12-Aug	6.6118	6.9051	4.7087	6.5627	10.3286	7.2396
12-Sep	5.7314	6.4518	4.116	5.6161	8.893	6.3693
12-Oct	6.2487	6.7419	4.5529	5.8931	9.7146	6.5801
12-Nov	5.101	6.4345	4.0492	4.9527	7.9705	5.54
12-Dec	4.5597	5.712	3.5955	4.2708	7.5958	5.1958
