# Supplementary material for: A hybrid machine learning model for pulmonary tuberculosis forecasting of Chongqing with adjacent-region data
Source: PLoS One. 2025 Dec 31;20(12):e0339453. doi: 10.1371/journal.pone.0339453 (PMC12755765; doi:10.1371/journal.pone.0339453)
Supplement: S1 File — (ZIP) [file pone.0339453.s001.zip › PTB_code/my_data/2013_monthly_extracted.csv]

时间	Chongqing	Hubei	Shanxi	Sichuan	Guizhou	Hunan
2013-01	9.04584593634047	7.888907433041405	5.203790719212343	7.674399426859308	14.357058789170669	8.721323921674196
2013-02	7.473688778485501	7.094652440331161	4.1735564735779676	6.477054437221853	11.607346210197157	7.547936817186425
2013-03	8.302212205087256	8.174423933688878	4.940693264010016	6.827466673072318	11.805394402210906	8.948771229476062
2013-04	6.964350606394258	7.229623877000876	4.949001604700616	6.562490636068786	11.535589618887828	8.719817648112596
2013-05	6.923603552626958	7.061774782680846	4.951771051597482	6.524106256876685	12.184269204324167	8.189609354428775
2013-06	6.689307993464988	6.893925688360816	4.389573331533562	6.338375389818135	11.92594547561058	6.894214091451261
2013-07	6.774197688813529	6.750302236519965	4.647131892942156	6.121689378249825	11.274395626521867	7.3551338013014
2013-08	7.086591767696157	6.750302236519965	4.170787026681101	6.255415602531982	10.83524528770877	6.871619988027234
2013-09	6.4753859611866655	6.49593299048858	3.863378421128908	5.87776283951293	9.793339581897305	6.889695270766455
2013-10	6.587440359046739	7.02370591592785	4.248331539793365	6.299991010626035	10.10332805635361	7.0388163533650285
2013-11	5.6061154808176115	6.108322710821707	3.868917314922641	5.451820051058654	9.087254723413501	5.847353966138036
2013-12	5.385402272911406	5.665339534059567	3.20978895346839	4.9404410637574445	9.77037747267832	5.981412313120593
