# Supplementary material for: A hybrid machine learning model for pulmonary tuberculosis forecasting of Chongqing with adjacent-region data
Source: PLoS One. 2025 Dec 31;20(12):e0339453. doi: 10.1371/journal.pone.0339453 (PMC12755765; doi:10.1371/journal.pone.0339453)
Supplement: S1 File — (ZIP) [file pone.0339453.s001.zip › PTB_code/my_data/2014_monthly_extracted.csv]

时间	Chongqing	Hubei	Shanxi	Sichuan	Guizhou	Hunan
2014-01	8.727272727272727	7.846180375926884	4.256432861314673	7.455285555692611	14.993347076996876	8.670373359638896
2014-02	7.478114478114478	6.808070356958096	3.923081161496501	6.257555199210559	10.873103345877757	7.480644486294203
2014-03	7.902356902356902	7.637523710984652	4.476830679376274	6.452448501295176	11.63547692606404	8.10091770543748
2014-04	7.01010101010101	7.265045697534058	4.179293624993113	6.27482422597755	11.492710338014174	7.903625982722028
2014-05	7.0033670033670035	7.2391791688222105	4.2674527522177526	6.116935981250771	11.255717801851397	7.3536005739395565
2014-06	6.468013468013468	6.689084324883601	3.9947104523665216	5.94794621931664	11.278560455939376	7.558365467969988
2014-07	6.262626262626262	6.668391101914123	4.0084853159953715	5.769088442087085	11.41276104870625	7.625624009804801
2014-08	5.767676767676767	6.695982065873427	3.73574301614414	5.691377821635624	10.333445643049265	6.834962484679998
2014-09	5.585858585858586	6.245904466287291	3.5952394071298697	5.333662267176514	9.671008674497891	6.450841479090067
2014-10	5.3872053872053876	6.151060527677186	3.6282990798391097	5.397804366596768	9.953686518836625	6.525573192239859
2014-11	4.4713804713804715	5.337127090877737	3.294947380020938	4.559023066485753	7.920690305006539	5.621319463127373
2014-12	4.555555555555555	4.9991377823762715	2.969860598380076	4.423337856173677	8.565995282991931	5.752847278271007
