# Supplementary material for: A hybrid machine learning model for pulmonary tuberculosis forecasting of Chongqing with adjacent-region data
Source: PLoS One. 2025 Dec 31;20(12):e0339453. doi: 10.1371/journal.pone.0339453 (PMC12755765; doi:10.1371/journal.pone.0339453)
Supplement: S1 File — (ZIP) [file pone.0339453.s001.zip › PTB_code/my_data/2015_monthly_extracted.csv]

时间	Chongqing	Hubei	Shanxi	Sichuan	Guizhou	Hunan
2015-01	7.762252307431457	7.137207825605361	4.054321437897581	6.935947775335291	14.566580103362856	7.663375506884124
2015-02	6.364913175430446	5.694635586221382	2.790601233116794	5.3942165571196	11.621907452330795	6.005426554494125
2015-03	7.615163977747141	7.776822692173705	4.369566174448104	6.462986405603784	12.796355789431674	8.48121782807203
2015-04	6.679147334301486	7.199106038499072	3.870657113124669	5.725903751476761	11.750184576528707	7.785087068295029
2015-05	6.832921497153272	6.9136865012669615	3.73907670134706	5.660794783695541	11.502182136412745	7.814772814980615
2015-06	6.615631919210532	6.86210465718887	3.6924753055091566	5.546546972305852	11.399560437054415	7.34573801734835
2015-07	6.582202753373187	6.961829555739849	3.462209584898341	5.865949455760895	11.376755614974787	7.396203786713847
2015-08	6.020592767305795	6.712517309362402	3.1332585554543178	5.728360693657184	10.849394104383373	6.4403227434379655
2015-09	5.398810282731182	6.25343889706738	3.1688949169774205	5.321736762797109	9.962856646037805	6.336422630038414
2015-10	5.639500276760064	6.2156122114101136	3.5060697221575436	5.22837295994102	10.50732177318894	6.355718365384044
2015-11	4.837200296663789	5.428129391817905	3.566377410888948	4.789808780735441	8.922386638654743	5.864419257737589
2015-12	4.6499969679746584	4.987964322351519	2.968783040732306	4.469177826190185	8.201184140386484	5.511158872179112
