# Supplementary material for: A hybrid machine learning model for pulmonary tuberculosis forecasting of Chongqing with adjacent-region data
Source: PLoS One. 2025 Dec 31;20(12):e0339453. doi: 10.1371/journal.pone.0339453 (PMC12755765; doi:10.1371/journal.pone.0339453)
Supplement: S1 File — (ZIP) [file pone.0339453.s001.zip › PTB_code/my_data/2016_monthly_extracted.csv]

时间	Chongqing	Hubei	Shanxi	Sichuan	Guizhou	Hunan
2016-01	7.952793754454592	6.528240622062719	3.6652729714092334	6.079960994636762	13.415497945884686	7.335381926917752
2016-02	6.451078218494637	6.44279244638127	3.280460246935144	5.610677718186251	11.970534069981584	7.170077545466085
2016-03	7.253319189139911	7.2135349910279425	3.853585581258256	6.540711847879083	12.92534353307834	7.853434050931461
2016-04	6.514064079826291	6.642741177475861	3.550647904544611	5.625304729400293	10.76923076923077	6.942784020970041
2016-05	6.451078218494637	6.741861061266341	3.4878770345949373	5.753291077523159	11.735373282334608	6.665308809247599
2016-06	5.884205466509755	6.148850722037084	3.2831894151938252	5.2437835202340315	11.318883694574302	6.079363814280527
2016-07	5.718453199847508	5.880543450397334	3.1030643101208475	5.14627011214042	10.908060631817538	5.632156425174676
2016-08	5.7946992425121415	6.4222848842177225	3.4742311933015295	5.578985860555827	10.902394106813997	6.077887882303281
2016-09	5.824534650511346	5.87028966931556	3.021189262360403	5.30107264748903	9.635925768522453	5.871257405488696
2016-10	5.801329333178631	6.227463043664018	2.8601683350981952	5.22671867381765	9.811588043632243	5.649867608901641
2016-11	4.985828181200378	5.446466717935572	2.726439090422803	4.889078498293515	8.90211078056382	5.145098872683156
2016-12	4.707364373207803	5.137144321968726	2.338897197690032	4.661140906874695	8.36662416772914	5.081633797661533
