# Supplementary material for: A hybrid machine learning model for pulmonary tuberculosis forecasting of Chongqing with adjacent-region data
Source: PLoS One. 2025 Dec 31;20(12):e0339453. doi: 10.1371/journal.pone.0339453 (PMC12755765; doi:10.1371/journal.pone.0339453)
Supplement: S1 File — (ZIP) [file pone.0339453.s001.zip › PTB_code/my_data/2017_monthly_extracted.csv]

时间	Chongqing	Hubei	Shanxi	Sichuan	Guizhou	Hunan
2017-01	7.525182873589164	6.28207360085587	3.297444157552316	6.4633238807423306	12.025314087842514	6.70038072703719
2017-02	7.016724571319625	6.52336504021793	3.313741245645656	5.531346467227051	11.265820566505093	6.594839836127831
2017-03	7.37428557098014	6.516568098264069	3.7021551785369087	6.03485634258076	11.46272629425924	7.0243326283006375
2017-04	6.373770847159435	5.777400660781704	3.2947279762034265	5.48898385752181	10.526017617943085	6.470242951026506
2017-05	6.806780498124461	6.120646229451676	3.5527652043479656	5.464776651975959	11.302388773088005	6.656405355824957
2017-06	6.586995296498274	5.993203567816786	3.1018791004322446	5.271119007609148	10.317860134317273	6.511286630824589
2017-07	6.147424893245899	5.627867937796766	3.2050939916900605	4.9515838944039094	10.177213185921454	6.310465768955394
2017-08	6.272079186705528	6.098556168101629	3.158918908758933	5.226335677349323	10.413500059226429	6.754617018198944
2017-09	5.934200443907061	4.988955394133848	2.6754386286565337	4.670780310072033	9.232065692701552	5.841395142691578
2017-10	5.8521910403151995	5.067120226603248	2.493454478280911	4.849913631111333	8.827002481321593	5.876575439661364
2017-11	5.64552734326371	4.759558603191045	2.917178768707733	4.587265450938845	8.315047589160812	5.744649326024666
2017-12	5.612723581826965	4.5794396414137335	2.504319203676471	4.576372208443212	8.289731138449564	5.5819404525394045
