# Supplementary material for: A hybrid machine learning model for pulmonary tuberculosis forecasting of Chongqing with adjacent-region data
Source: PLoS One. 2025 Dec 31;20(12):e0339453. doi: 10.1371/journal.pone.0339453 (PMC12755765; doi:10.1371/journal.pone.0339453)
Supplement: S1 File — (ZIP) [file pone.0339453.s001.zip › PTB_code/my_data/2018_monthly_extracted.csv]

时间	Chongqing	Hubei	Shanxi	Sichuan	Guizhou	Hunan
18-Jan	8.6011	6.1809	3.8408	6.031	11.6284	7.494
18-Feb	6.4354	5.2405	2.8657	4.7867	9.9301	6.3629
18-Mar	6.7736	6.5198	3.3492	5.6347	10.5558	7.5349
18-Apr	6.4939	5.7946	3.3303	5.0807	9.972	7.5903
18-May	6.3118	5.9064	3.3519	5.065	10.0558	7.099
18-Jun	5.9151	5.2812	3.0034	4.5422	9.7039	6.1704
18-Jul	6.0126	5.266	2.9116	4.735	10.0949	6.4489
18-Aug	5.9964	5.1372	2.7658	4.7819	9.6731	6.2506
18-Sep	5.6777	4.8136	2.4795	4.3314	8.7067	6.0086
18-Oct	5.1184	4.7627	2.5038	4.2736	8.8044	6.6515
18-Nov	5.0729	4.3171	2.3066	4.0905	7.8659	5.7565
18-Dec	4.9558	4.2663	2.3174	3.9833	7.067	5.3818
