# Supplementary material for: A hybrid machine learning model for pulmonary tuberculosis forecasting of Chongqing with adjacent-region data
Source: PLoS One. 2025 Dec 31;20(12):e0339453. doi: 10.1371/journal.pone.0339453 (PMC12755765; doi:10.1371/journal.pone.0339453)
Supplement: S1 File — (ZIP) [file pone.0339453.s001.zip › PTB_code/my_data/2019_monthly_extracted.csv]

时间	Chongqing	Hubei	Shanxi	Sichuan	Guizhou	Hunan
2019-01	3.23684275005255	2.94744082619606	1.69967487263599	3.11473306264089	4.80555729089569	4.24709678682776
2019-02	2.51790257748112	2.87814892603892	1.43611769301839	2.55364950863168	4.71944614868889	3.90935837340426
2019-03	2.508230736594506	3.1232056461068307	1.7507726931741001	3.0763683751872692	5.1583351960654875	4.413791711908032
2019-04	2.5791575697629883	2.830827628370639	1.680849359806164	2.6771358463730213	4.388890473766004	3.89776220470302
2019-05	2.55981388798977	2.61281164982747	1.52755589819184	2.4613344794464	4.62777944892036	3.41507168251406
2019-06	2.53402231229214	2.46577761778672	1.47645807765373	2.34144483115383	4.27500154375056	3.20489112480416
2019-07	2.46631942608586	2.57563063023096	1.33392205194217	2.35703048543187	4.5305571915901	3.32665089616714
2019-08	2.32124181278669	2.2697322417324	1.29358166730682	2.22754966527589	3.97777921419805	2.99905913035721
2019-09	2.6242928272338406	2.2038204342658587	1.3527475647720006	2.095671052154071	3.6361124241517087	3.003407693620178
2019-10	2.2148515630339665	2.2021303879205627	0.997752179980939	1.9829747827590583	3.130556686034359	2.8236670787510167
2019-11	1.9182484425112227	2.0466461241533396	0.8202544875854081	1.7887535525250995	2.71111209012381	2.627981731917656
2019-12	2.2019557751851515	1.967213945924432	0.7826034619257499	1.7635767263836606	2.6027787176700925	2.562753282973202
