# Supplementary material for: A hybrid machine learning model for pulmonary tuberculosis forecasting of Chongqing with adjacent-region data
Source: PLoS One. 2025 Dec 31;20(12):e0339453. doi: 10.1371/journal.pone.0339453 (PMC12755765; doi:10.1371/journal.pone.0339453)
Supplement: S1 File — (ZIP) [file pone.0339453.s001.zip › PTB_code/my_data_rongyu/2005_monthly_extracted.csv]

时间	Chongqing	Shanxi	Henan	Jiangxi	Yunnan	Gansu
2005-01	14.894417400292898	8.60288747567113	9.186578717142723	10.09699332158351	8.147728995525	8.450706628774613
2005-02	12.729260213824327	5.907176133521132	7.501872494166946	9.93334675235201	5.314031755213136	5.239515674839148
2005-03	17.109760349361736	9.442486113938093	11.132778781343747	19.270552431074986	6.892838291182257	8.90834012220986
2005-04	15.980580690855774	9.62839724098292	11.814377482242344	21.31145893020497	7.629010635787657	9.005296370819023
2005-05	13.249041326469928	8.165096757146214	14.099233504751476	16.229064051500977	7.1102922760503136	8.396411129553483
2005-06	13.77240713644412	8.138109658059062	18.807194342876535	12.871971574123362	6.634611684151439	8.815262123545065
2005-07	12.775861279096002	8.11412112553715	9.71813996815798	9.599040189493376	6.4987029436089045	7.190275396855499
2005-08	12.410222151579788	7.54439347814171	8.731107887139729	9.246031161579713	6.1929082773882	7.931021136229502
2005-09	10.703906223170781	6.605842143221855	6.862069940021565	7.88542682882639	5.574523507919663	7.341527144685792
2005-10	10.48523968612677	6.183044257523134	6.478402746748455	7.329028493439292	5.436349621701418	6.193565161153308
2005-11	9.234180318448738	5.847204802216349	6.710960794067631	6.309744147940239	5.187183597373437	7.318257645019594
2005-12	8.169525211857405	4.144018993160509	4.12388647965063	4.441835450569267	3.0851284103155554	5.045603177620823
