# Supplementary material for: A hybrid machine learning model for pulmonary tuberculosis forecasting of Chongqing with adjacent-region data
Source: PLoS One. 2025 Dec 31;20(12):e0339453. doi: 10.1371/journal.pone.0339453 (PMC12755765; doi:10.1371/journal.pone.0339453)
Supplement: S1 File — (ZIP) [file pone.0339453.s001.zip › PTB_code/my_data_rongyu/2006_monthly_extracted.csv]

时间	Chongqing	Shanxi	Henan	Jiangxi	Yunnan	Gansu
2006-01	16.736927451799044	7.716834556253399	8.579965314040324	10.932487355672551	8.339490196244991	13.030043772851487
2006-02	12.977105184173036	6.670635665081154	8.440306335891805	9.42935733095882	5.611346542717257	10.90977037786086
2006-03	14.149369161151485	7.3412759799351575	9.894465467148141	11.456727148242464	5.87876754335136	12.575148753562589
2006-04	12.105055152518334	7.767505157820146	9.560776458289466	9.960556058828333	5.892250955148037	10.967596015906059
2006-05	12.11577707913704	7.7019314381455315	9.914721349475025	10.167004472716485	5.712472131192338	10.755568676406996
2006-06	10.457452428777279	7.168399809883904	8.713227697769828	8.668513738202488	5.550671189632209	9.841923595292855
2006-07	9.69262166330963	6.12518154233323	8.697236211722286	8.61516190090555	5.51471542484107	8.400137686699228
2006-08	8.899199093525436	6.163929649413684	8.50853667636131	7.810245051251746	5.667527425203414	8.272921282999791
2006-09	8.098628572662104	4.7391915583016235	7.252671972094473	6.701454693515383	3.9663703035226106	6.865830757233284
2006-10	8.470322028777224	4.175853693824261	7.243077080465949	6.552997407123904	3.7371523029790943	6.734759310997499
2006-11	6.611854748201629	3.001487986924362	5.586359125940767	5.110178155006711	2.8000551831100133	5.208162466604248
2006-12	4.356676182733938	2.5454525728236397	3.59062166720773	3.0874476279228023	1.752843533568066	4.664601468979379
