# Supplementary material for: A hybrid machine learning model for pulmonary tuberculosis forecasting of Chongqing with adjacent-region data
Source: PLoS One. 2025 Dec 31;20(12):e0339453. doi: 10.1371/journal.pone.0339453 (PMC12755765; doi:10.1371/journal.pone.0339453)
Supplement: S1 File — (ZIP) [file pone.0339453.s001.zip › PTB_code/my_data_rongyu/2007_monthly_extracted.csv]

时间	Chongqing	Shanxi	Henan	Jiangxi	Yunnan	Gansu
2007-01	14.91097768826997	7.988170633369189	10.284280883930268	10.458317440170784	8.405080255355617	14.516405130265646
2007-02	11.399579551027506	6.382240187046452	8.193140221745876	8.68607281445652	5.90898556168711	10.56785084027269
2007-03	13.094737272454902	7.028167931139362	9.770013602955187	10.09649376495994	6.207892343592007	11.71135830229203
2007-04	11.581203592609013	7.259279692787284	9.618821151819654	10.670341504625547	6.2435827056105015	11.2930955057816
2007-05	12.232913388872065	7.454835798797064	9.379255648259834	10.301604001225959	5.973674342845633	11.33146823940641
2007-06	11.524223501132461	6.474092297444986	8.629681806010439	9.047896489667364	6.060669600265715	11.93775743067841
2007-07	10.82621738054471	6.509647953083128	8.076019308894407	7.718136868032604	5.201870264195674	9.785047074326565
2007-08	10.202997630019933	5.653349246464545	8.175039717032467	7.540681944521553	5.05018622561707	10.134238950312337
2007-09	8.863965480320982	4.945199105004888	7.323251259930882	6.531263028965184	4.05308673672536	8.50723504462039
2007-10	8.678780183022191	4.912606420669925	7.272143952504787	5.68547138054238	3.9125559362775353	7.897108579985911
2007-11	7.161685247459017	3.7392697846112455	5.809197277432814	4.671443246193517	3.0582178954598067	6.534876536305153
2007-12	4.683051268229044	2.5866739476748157	3.200595127559208	2.940681589611706	2.0410425779326937	4.95775718432546
