# Supplementary material for: A hybrid machine learning model for pulmonary tuberculosis forecasting of Chongqing with adjacent-region data
Source: PLoS One. 2025 Dec 31;20(12):e0339453. doi: 10.1371/journal.pone.0339453 (PMC12755765; doi:10.1371/journal.pone.0339453)
Supplement: S1 File — (ZIP) [file pone.0339453.s001.zip › PTB_code/my_data_rongyu/2008_monthly_extracted.csv]

时间	Chongqing	Shanxi	Henan	Jiangxi	Yunnan	Gansu
2008-01	15.42971599237328	8.093157250281154	8.429489971305438	11.082860234166345	8.597700246996132	16.037377597973016
2008-02	12.244340792106577	7.167719749702755	8.596156693171555	9.2811227823405	6.0611460643600665	13.461920723769106
2008-03	14.23298082794755	7.707067082842395	9.798080168167578	9.402459612006028	5.968102155477347	15.192902866223662
2008-04	12.581699369615315	7.67759455097684	9.774575886878765	8.848431069004942	5.961456161985724	12.468421039358102
2008-05	11.789794498200068	7.7011725764692835	8.854703787348477	8.402003110801587	5.990255467116089	11.245652197006097
2008-06	11.125730771946028	6.545849327339564	8.262823249439323	7.790740214184688	5.447499331966887	10.389714007359693
2008-07	10.905559910835063	6.501640529541232	7.479703331953027	7.545777180709001	5.234827540234956	10.099306407301093
2008-08	9.982262751337467	6.0831305770503645	7.301284469442505	7.236711671183602	4.949049820095172	9.82800457040424
2008-09	9.06606787768216	5.611570067201499	6.975429660665807	6.655210638446925	4.5680128599087935	8.777187596507986
2008-10	8.89561301746722	5.387578825023287	7.700857251352295	6.282042652871813	4.16925325041142	8.502064606978784
2008-11	7.112939271052632	4.261728107759121	5.929489143313711	4.697795744786065	3.0726643242936453	6.874253585597678
2008-12	4.24716693368894	2.4314838789082125	3.74252260703206	3.0860763469647248	2.197608514563299	5.410752127407622
