# Supplementary material for: A hybrid machine learning model for pulmonary tuberculosis forecasting of Chongqing with adjacent-region data
Source: PLoS One. 2025 Dec 31;20(12):e0339453. doi: 10.1371/journal.pone.0339453 (PMC12755765; doi:10.1371/journal.pone.0339453)
Supplement: S1 File — (ZIP) [file pone.0339453.s001.zip › PTB_code/my_data_rongyu/2009_monthly_extracted.csv]

时间	Chongqing	Shanxi	Henan	Jiangxi	Yunnan	Gansu
2009-01	10.207827205507972	7.186397109045264	7.2308845183198995	8.913654596111673	6.962358141677714	11.707960023994278
2009-02	8.629805608521233	6.47684668049	7.396331568020383	7.702288481953714	5.280650389467227	10.730077110063005
2009-03	10.535407581668165	7.274357905973602	8.52476529161856	10.5454761157466	5.663657128845007	12.240658887614428
2009-04	8.865804374142018	7.054455913652756	8.324319827558357	9.397746495390559	6.491303876006191	10.764322037010015
2009-05	8.393806842900448	6.063430934926807	7.188462197883878	8.820472587330292	5.584414355180639	9.46681980490665
2009-06	8.513567410528905	6.051702828669695	7.062255794586712	8.4204717691468	5.208011180274888	9.580969561396683
2009-07	8.531179258709562	5.843528942605961	6.469403866493309	8.443199088361771	4.952673354023035	8.222587459165302
2009-08	7.5695723480457655	5.784888411320402	6.305017374803725	8.65001769321801	4.629098694893529	8.234002434814306
2009-09	6.713636526465906	5.113454328100751	6.158660369299451	7.254560293418782	4.2240800739423126	7.351244317958058
2009-10	7.020082684809313	5.116386354665029	6.324107418999935	6.39774035901437	4.030375516096078	8.131267653973277
2009-11	6.061998143781649	5.136910540614974	5.8320085019420835	5.504556713866005	3.1917228281481775	7.655643668598144
2009-12	5.854178335249913	3.9553038352109593	5.664440336219798	5.275010789794797	3.0750598558089686	7.130554788743997
