# Supplementary material for: A hybrid machine learning model for pulmonary tuberculosis forecasting of Chongqing with adjacent-region data
Source: PLoS One. 2025 Dec 31;20(12):e0339453. doi: 10.1371/journal.pone.0339453 (PMC12755765; doi:10.1371/journal.pone.0339453)
Supplement: S1 File — (ZIP) [file pone.0339453.s001.zip › PTB_code/my_data_rongyu/2010_monthly_extracted.csv]

时间	Chongqing	Shanxi	Henan	Jiangxi	Yunnan	Gansu
2010-01	8.940187313713306	6.229292525972284	6.626965378264221	8.894084450121536	6.587179183481184	9.542915229695883
2010-02	7.509617434484534	5.46485475463517	5.835355548603584	7.526805105430098	4.780135010264492	8.537399310861128
2010-03	9.947532363145791	6.699042454160358	7.1698136635841	8.934696707884648	4.990154672042703	9.311456848379203
2010-04	8.107728557585073	7.139615368175259	7.261518131201245	8.142757681503964	5.289870231038693	8.218669736588978
2010-05	8.492478402854424	6.856598330695488	6.757670596477163	7.883290479128527	5.274556297367364	8.700558497690919
2010-06	7.593562855270575	6.141761483452767	6.5036386804342685	7.501986503463751	5.0535981115382045	7.736780975487039
2010-07	7.754458245110486	5.928769279988609	5.758408121752416	6.922133712068207	4.559176824435332	6.681937860633976
2010-08	7.3522197705107075	5.2956280724307705	5.849058515029134	6.725841132879833	4.511047318611159	6.708498658489988
2010-09	6.456801948792944	4.907573783927579	5.509646577411657	6.2633126416888345	3.937868658341458	6.306292290956087
2010-10	6.862538149258806	5.3481466979424805	5.9871422536250645	6.2926437167399705	4.038503079610184	6.602255467065939
2010-11	5.907658987817595	5.298545773848088	5.189207977921865	5.385636626697136	3.309997377817014	6.105189107189136
2010-12	4.973766181572896	4.27443257636974	4.666387105070099	4.611747492655612	3.2728063960437894	6.188665900450889
