# Supplementary material for: A hybrid machine learning model for pulmonary tuberculosis forecasting of Chongqing with adjacent-region data
Source: PLoS One. 2025 Dec 31;20(12):e0339453. doi: 10.1371/journal.pone.0339453 (PMC12755765; doi:10.1371/journal.pone.0339453)
Supplement: S1 File — (ZIP) [file pone.0339453.s001.zip › PTB_code/my_data_rongyu/2011_monthly_extracted.csv]

时间	Chongqing	Shanxi	Henan	Jiangxi	Yunnan	Gansu
2011-01	9.28371912305393	5.451933505676409	6.290465292371042	7.949702592942581	6.593952334100315	9.31370724335849
2011-02	8.49332033289101	5.953164166958421	6.168165459974987	7.859951505243539	5.101556655712715	8.731111786070324
2011-03	9.193585927684474	6.910822748849193	6.813695879665473	8.122473436763235	5.21033185093047	9.56003955080248
2011-04	8.153587519575371	6.283584379423658	6.495716315435727	7.509922263217279	5.24078890559144	8.65291105354842
2011-05	8.108520921890642	6.451594656948355	6.336194794919133	7.386514517631097	5.286474487582898	7.69104204352903
2011-06	7.227988936358267	5.412731107587313	5.933137086413871	6.753769349352855	5.123311694756265	7.202287465267145
2011-07	7.2799888567637225	4.9030999324290665	5.300368388364713	6.5585607336074405	4.68168440217218	7.182737282136669
2011-08	7.092789143304085	5.15791552000819	5.4407473264193165	6.5585607336074405	4.736071999781057	6.095747100082236
2011-09	6.4410568075557135	4.947902673102319	5.351415274930023	5.766507384663401	4.26833866034471	5.939345635038433
2011-10	6.967989334330992	5.003906098943885	5.551348913977488	5.858502249554919	4.57508471085878	6.302979041265275
2011-11	5.848257714933524	4.7182886271519	5.3843830558367864	5.165175097079826	3.6657240788383474	5.724293620603203
2011-12	4.73199275689642	3.626221823241371	4.848390746901028	4.1868882411602755	3.5264918289596205	5.693013327594443
