# Supplementary material for: A hybrid machine learning model for pulmonary tuberculosis forecasting of Chongqing with adjacent-region data
Source: PLoS One. 2025 Dec 31;20(12):e0339453. doi: 10.1371/journal.pone.0339453 (PMC12755765; doi:10.1371/journal.pone.0339453)
Supplement: S1 File — (ZIP) [file pone.0339453.s001.zip › PTB_code/my_data_rongyu/2012_monthly_extracted.csv]

时间	Chongqing	Shanxi	Henan	Jiangxi	Yunnan	Gansu
12-Jan	10.0787	5.4824	6.8949	7.9582	7.1647	9.1802
12-Feb	8.8523	5.8052	7.0142	7.8156	5.3379	8.0688
12-Mar	9.1983	5.6967	7.4233	8.1788	5.5992	7.9167
12-Apr	7.7183	5.7941	7.1282	7.252	5.7352	7.3707
12-May	7.2524	5.3071	6.5178	7.0403	5.6251	6.8559
12-Jun	7.4066	4.6002	5.8564	6.5323	5.2299	6.0486
12-Jul	6.8071	4.7032	5.6092	6.2939	4.9989	5.7796
12-Aug	6.6118	4.7087	5.6753	6.1023	4.6447	5.4715
12-Sep	5.7314	4.116	5.1288	5.2735	4.12	4.8007
12-Oct	6.2487	4.5529	5.9746	5.3783	4.4374	5.2297
12-Nov	5.101	4.0492	5.017	4.447	3.4744	4.4887
12-Dec	4.5597	3.5955	4.4002	3.9702	3.2131	4.4848
