# Supplementary material for: A hybrid machine learning model for pulmonary tuberculosis forecasting of Chongqing with adjacent-region data
Source: PLoS One. 2025 Dec 31;20(12):e0339453. doi: 10.1371/journal.pone.0339453 (PMC12755765; doi:10.1371/journal.pone.0339453)
Supplement: S1 File — (ZIP) [file pone.0339453.s001.zip › PTB_code/my_data_rongyu/2013_monthly_extracted.csv]

时间	Chongqing	Shanxi	Henan	Jiangxi	Yunnan	Gansu
2013-01	9.04584593634047	5.203790719212343	6.400171056797733	6.938430059081897	6.625884529828135	7.615757378342058
2013-02	7.473688778485501	4.1735564735779676	6.098236076709601	6.407778928163314	5.159904894624826	6.3897872654759915
2013-03	8.302212205087256	4.940693264010016	6.180098729761665	7.0494449400272075	5.041853825904208	6.300555263590169
2013-04	6.964350606394258	4.949001604700616	6.263024534152067	7.189323690018299	5.041853825904208	6.347111090661032
2013-05	6.923603552626958	4.951771051597482	5.918563500530396	6.452184880541439	5.391714265930767	6.195804652680727
2013-06	6.689307993464988	4.389573331533562	5.405061404112903	5.861585713912387	5.061171273513036	5.997942387629558
2013-07	6.774197688813529	4.647131892942156	5.34339862648927	5.741689642491452	4.739213813365897	5.978544126350032
2013-08	7.086591767696157	4.170787026681101	5.3540301398726555	5.843823332961137	4.569649551021736	5.342281156381566
2013-09	6.4753859611866655	3.863378421128908	5.241336098008775	5.657318332973016	4.009443570365713	5.059066541700481
2013-10	6.587440359046739	4.248331539793365	5.346588080504286	5.6795213091620775	4.086713360801027	5.346160808637471
2013-11	5.6061154808176115	3.868917314922641	5.031895284356092	4.564931904471162	3.5479712108214794	4.430562876243826
2013-12	5.385402272911406	3.20978895346839	4.474803983066721	4.7514369044592835	3.539385678550889	4.2520988724721835
