# Supplementary material for: A hybrid machine learning model for pulmonary tuberculosis forecasting of Chongqing with adjacent-region data
Source: PLoS One. 2025 Dec 31;20(12):e0339453. doi: 10.1371/journal.pone.0339453 (PMC12755765; doi:10.1371/journal.pone.0339453)
Supplement: S1 File — (ZIP) [file pone.0339453.s001.zip › PTB_code/my_data_rongyu/2014_monthly_extracted.csv]

时间	Chongqing	Shanxi	Henan	Jiangxi	Yunnan	Gansu
2014-01	8.727272727272727	4.256432861314673	6.12853022569011	6.9170637860309805	6.394827806938933	7.896428599090691
2014-02	7.478114478114478	3.923081161496501	5.604805940499397	6.5809404818504476	4.858532838304955	6.630056773733822
2014-03	7.902356902356902	4.476830679376274	5.990428487201687	7.11166148845129	5.005761106132377	6.424803847911455
2014-04	7.01010101010101	4.179293624993113	6.10940844651479	6.709198058445652	4.899073955532796	5.8555174310079074
2014-05	7.0033670033670035	4.2674527522177526	6.0382329351399875	6.419512842342692	5.266077753595357	5.8555174310079074
2014-06	6.468013468013468	3.9947104523665216	5.542128997646959	6.479218955585285	4.753979430717364	5.232013260113548
2014-07	6.262626262626262	4.0084853159953715	5.259551594278339	6.421724179870195	4.732642000597448	4.461346614101263
2014-08	5.767676767676767	3.73574301614414	5.114013608332846	5.806972347224218	4.547006358554175	4.616254482646446
2014-09	5.585858585858586	3.5952394071298697	5.103390397679891	5.380184204416041	4.111722784107882	4.685963023491778
2014-10	5.3872053872053876	3.6282990798391097	5.530443465928708	5.236447265128313	4.152263901335723	4.744053474196222
2014-11	4.4713804713804715	3.294947380020938	5.091704865961639	4.378448304456951	3.8151325054410448	4.116676606588232
2014-12	4.555555555555555	2.969860598380076	4.984410438366788	4.369602954346936	3.4758673665343744	3.930787164334012
