# Supplementary material for: A hybrid machine learning model for pulmonary tuberculosis forecasting of Chongqing with adjacent-region data
Source: PLoS One. 2025 Dec 31;20(12):e0339453. doi: 10.1371/journal.pone.0339453 (PMC12755765; doi:10.1371/journal.pone.0339453)
Supplement: S1 File — (ZIP) [file pone.0339453.s001.zip › PTB_code/my_data_rongyu/2015_monthly_extracted.csv]

时间	Chongqing	Shanxi	Henan	Jiangxi	Yunnan	Gansu
2015-01	7.762252307431457	4.054321437897581	5.7068674376190645	7.02529146758647	6.232631154670231	6.349439165039101
2015-02	6.364913175430446	2.790601233116794	5.047689806012925	5.801204330018912	4.310655720316511	4.917437991647303
2015-03	7.615163977747141	4.369566174448104	5.966511360036273	7.0649201878674335	5.2737648231825025	5.731864535004902
2015-04	6.679147334301486	3.870657113124669	5.899745779986134	6.866776586462613	5.140117524767178	5.187626892287264
2015-05	6.832921497153272	3.73907670134706	5.529885661930599	6.4638845969394785	4.89403678482785	4.739885285512472
2015-06	6.615631919210532	3.6924753055091566	5.252225630610972	6.5871739489247	4.681898215914636	4.5816317865662075
2015-07	6.582202753373187	3.462209584898341	5.135650808301204	6.349401627238915	4.380661448057871	4.473556226310223
2015-08	6.020592767305795	3.1332585554543178	5.370919995144553	5.682318169176019	4.261863849466471	3.9486177907811544
2015-09	5.398810282731182	3.1688949169774205	4.90568047701739	5.380699575926459	4.145187636564204	3.813523340461174
2015-10	5.639500276760064	3.5060697221575436	4.762611376909949	5.2882325619375425	4.157915950698997	4.056693351037139
2015-11	4.837200296663789	3.566377410888948	4.8007631369386	4.508867729745249	3.42815927363754	3.5549139641343532
2015-12	4.6499969679746584	2.968783040732306	4.358838583273391	4.607939530447659	3.508771929824561	3.5626336470097812
