# Supplementary material for: A hybrid machine learning model for pulmonary tuberculosis forecasting of Chongqing with adjacent-region data
Source: PLoS One. 2025 Dec 31;20(12):e0339453. doi: 10.1371/journal.pone.0339453 (PMC12755765; doi:10.1371/journal.pone.0339453)
Supplement: S1 File — (ZIP) [file pone.0339453.s001.zip › PTB_code/my_data_rongyu/2016_monthly_extracted.csv]

时间	Chongqing	Shanxi	Henan	Jiangxi	Yunnan	Gansu
2016-01	7.952793754454592	3.6652729714092334	5.4187763713080175	6.358419484843175	5.8226833691846975	6.004885460945164
2016-02	6.451078218494637	3.280460246935144	5.410337552742615	6.643157525845454	4.673330802648783	5.497105268219499
2016-03	7.253319189139911	3.853585581258256	5.613924050632911	7.1294024881724205	5.208992365768274	6.162605066261468
2016-04	6.514064079826291	3.550647904544611	5.489451476793249	6.5314526020676364	4.831498587034459	4.850839568386837
2016-05	6.451078218494637	3.4878770345949373	5.325949367088608	6.7285789381461365	5.090893753426969	4.912388682656614
2016-06	5.884205466509755	3.2831894151938252	4.871308016877637	6.06053968810233	4.508836306887679	4.4507703256332825
2016-07	5.718453199847508	3.1030643101208475	4.725738396624473	6.018924128263536	4.4329157703825555	4.366140293512339
2016-08	5.7946992425121415	3.4742311933015295	4.963080168776371	6.00140178727878	4.618499304061749	4.1199438364332295
2016-09	5.824534650511346	3.021189262360403	4.735232067510548	5.388119852812336	4.416044540048083	3.658325479409898
2016-10	5.801329333178631	2.8601683350981952	4.734177215189874	5.598387944629402	4.4097178286726555	4.308437998884423
2016-11	4.985828181200378	2.726439090422803	4.734177215189874	5.03548274049413	3.7348686152937707	4.693119963070531
2016-12	4.707364373207803	2.338897197690032	4.110759493670886	4.492290169966708	3.7243240963347253	5.100882845107807
