# Supplementary material for: A hybrid machine learning model for pulmonary tuberculosis forecasting of Chongqing with adjacent-region data
Source: PLoS One. 2025 Dec 31;20(12):e0339453. doi: 10.1371/journal.pone.0339453 (PMC12755765; doi:10.1371/journal.pone.0339453)
Supplement: S1 File — (ZIP) [file pone.0339453.s001.zip › PTB_code/my_data_rongyu/2017_monthly_extracted.csv]

时间	Chongqing	Shanxi	Henan	Jiangxi	Yunnan	Gansu
2017-01	7.525182873589164	3.297444157552316	5.176025518414256	6.487002607605197	5.325927255253521	5.773947687497553
2017-02	7.016724571319625	3.313741245645656	5.1309162567012825	6.2082727204707675	4.669880332430084	5.5632196697056715
2017-03	7.37428557098014	3.7021551785369087	5.309255198357225	6.835414966523235	4.797736122501106	5.628353784295889
2017-04	6.373770847159435	3.2947279762034265	5.216938569735325	6.5849935835508955	4.933975898806292	4.754790365085907
2017-05	6.806780498124461	3.5527652043479656	5.290372251593655	6.8223495030638075	5.332215244929145	5.3333345593872545
2017-06	6.586995296498274	3.1018791004322446	4.8990756325485565	6.232226070146383	5.1896874789483345	4.758621783591215
2017-07	6.147424893245899	3.2050939916900605	4.615831431095	6.023178654795561	4.933975898806292	4.3793113515658275
2017-08	6.272079186705528	3.158918908758933	4.717589533098685	6.456516526199869	4.783064146591316	4.07662928964658
2017-09	5.934200443907061	2.6754386286565337	4.529809118060957	5.404746717716045	4.39530478326117	3.5632192099354505
2017-10	5.8521910403151995	2.493454478280911	4.766895005203563	5.446120685337562	4.420456741963666	3.9655181529926793
2017-11	5.64552734326371	2.917178768707733	4.508828066101434	4.812445707555383	4.282120969099938	4.080460708151887
2017-12	5.612723581826965	2.504319203676471	3.868905981335991	4.71009957712321	4.466568666251575	4.666667739463848
