# Supplementary material for: A hybrid machine learning model for pulmonary tuberculosis forecasting of Chongqing with adjacent-region data
Source: PLoS One. 2025 Dec 31;20(12):e0339453. doi: 10.1371/journal.pone.0339453 (PMC12755765; doi:10.1371/journal.pone.0339453)
Supplement: S1 File — (ZIP) [file pone.0339453.s001.zip › PTB_code/my_data_rongyu/2018_monthly_extracted.csv]

时间	Chongqing	Shanxi	Henan	Jiangxi	Yunnan	Gansu
17-Jan	8.6011	3.8408	5.5109	7.0703	6.2576	4.772
17-Feb	6.4354	2.8657	4.9868	6.0838	4.4474	3.7018
17-Mar	6.7736	3.3492	5.128	6.947	5.1119	4.0598
17-Apr	6.4939	3.3303	5.1364	6.5835	5.0932	3.2638
17-May	6.3118	3.3519	4.9533	6.3196	5.2286	3.5609
17-Jun	5.9151	3.0034	4.606	5.8912	5.0057	3.0467
17-Jul	6.0126	2.9116	4.4805	5.8198	5.1723	2.9782
17-Aug	5.9964	2.7658	4.3947	5.5775	4.8182	2.7725
17-Sep	5.6777	2.4795	4.2985	5.2443	4.6099	2.3688
17-Oct	5.1184	2.5038	4.3121	5.5862	5.2036	2.5859
17-Nov	5.0729	2.3066	3.9606	5.0885	4.4162	2.704
17-Dec	4.9558	2.3174	3.3915	4.6191	4.2495	2.8906
