# Supplementary material for: A hybrid machine learning model for pulmonary tuberculosis forecasting of Chongqing with adjacent-region data
Source: PLoS One. 2025 Dec 31;20(12):e0339453. doi: 10.1371/journal.pone.0339453 (PMC12755765; doi:10.1371/journal.pone.0339453)
Supplement: S1 File — (ZIP) [file pone.0339453.s001.zip › PTB_code/my_data_rongyu/2019_monthly_extracted.csv]

时间	Chongqing	Shanxi	Henan	Jiangxi	Yunnan	Gansu
2019-01	3.23684275005255	1.69967487263599	2.69651259817453	3.66641517439732	3.00414657113108	1.21716849145881
2019-02	2.51790257748112	1.43611769301839	2.49557555900554	2.9907964157349	2.37888656804246	1.28921273238628
2019-03	2.508230736594506	1.7507726931741001	2.716293964724847	3.653505261811413	2.5093216017993574	1.4029667970086017
2019-04	2.5791575697629883	1.680849359806164	2.415408968249001	3.339364055554366	2.58799670152574	1.239919304383278
2019-05	2.55981388798977	1.52755589819184	2.28006277606263	3.03598110978557	2.51139199916058	1.36504877546783
2019-06	2.53402231229214	1.47645807765373	2.07496123867253	2.63577381962249	2.30435226303852	1.1185816354528
2019-07	2.46631942608586	1.33392205194217	1.91566918171473	2.73905312030973	2.45963206513006	1.13374884406911
2019-08	2.32124181278669	1.29358166730682	1.80739222796563	2.49591643327517	2.5838559068033	0.894865308362243
2019-09	2.6242928272338406	1.3527475647720006	1.7730351176414005	2.3453007864396	2.3105634551221805	0.7052752006583782
2019-10	2.2148515630339665	0.997752179980939	1.759500498422764	2.2205049647758415	2.501040012354475	0.8341964738970065
2019-11	1.9182484425112227	0.8202544875854081	1.5908383204674459	2.0354628843778544	2.109734911083783	0.6976915963502236
2019-12	2.2019557751851515	0.7826034619257499	1.4305051389543655	2.119377316186244	1.7991753069006946	1.1602914591476545
