# Supplementary material for: A hybrid machine learning model for pulmonary tuberculosis forecasting of Chongqing with adjacent-region data
Source: PLoS One. 2025 Dec 31;20(12):e0339453. doi: 10.1371/journal.pone.0339453 (PMC12755765; doi:10.1371/journal.pone.0339453)
Supplement: S1 File — (ZIP) [file pone.0339453.s001.zip › PTB_code/picture/picture_3.3.ipynb]

# %% [code]
# -*- coding: utf-8 -*-
import pandas as pd
import matplotlib.pyplot as plt
from pathlib import Path

# ---------- 路径 ----------
base_dir = Path(r"C:\Users\zhang\PycharmProjects\songhongbo_PTB\3.3")
csv_ours_ssa     = base_dir / "chongqing_ssa_elm_test_2017_2019.csv"          # 1) SARIMA//SVR+ELM(SSA)
csv_ours_nossa   = base_dir / "chongqing_no_ssa_elm_test_2017_2019.csv"       # 2) SARIMA//SVR+ELM
csv_four         = base_dir / "combo_preds_chongqing_2017_2019_four_only.csv" # 3-6) 四条组合

# ---------- 读取 ----------
# 两个“单独文件”的格式：date, y_true, y_pred
df1 = pd.read_csv(csv_ours_ssa,     parse_dates=["date"])
df2 = pd.read_csv(csv_ours_nossa,   parse_dates=["date"])

# “four_only”文件：假定第1列是date，第2列是y_true，第3~6列是四条曲线
df4 = pd.read_csv(csv_four, parse_dates=["date"])

# ---------- 对齐与合并（按日期内连接，防止错位） ----------
# 取真实值（以第一个文件为准）
truth = df1[["date", "y_true"]].copy()

# 取两条曲线
c1 = df1[["date", "y_pred"]].rename(columns={"y_pred": "SARIMA//SVR+ELM(SSA)"})
c2 = df2[["date", "y_pred"]].rename(columns={"y_pred": "SARIMA//SVR+ELM"})

# 取四条曲线（第3~6列）
# 若列名未知，用位置切片；如果你后来给了明确列名，也可以直接按列名选取
cols_four = df4.columns.tolist()
assert len(cols_four) >= 6, f"{csv_four} 至少需要 6 列（含 date、y_true、4条曲线）。当前列：{cols_four}"

four_curves = df4.iloc[:, [0, 2, 3, 4, 5]].copy()  # 取date + 第3~6列
four_curves.columns = [
    "date",
    "SARIMA+SVR+ELM(SSA)",
    "SARIMA+SVR+ELM",
    "SARIMA//SVR//ELM (SSA)",
    "SARIMA//SVR//ELM",
]

# 合并到一个宽表
df = truth.merge(c1, on="date", how="inner") \
          .merge(c2, on="date", how="inner") \
          .merge(four_curves, on="date", how="inner") \
          .sort_values("date")

# ---------- 画图 ----------
plt.close("all")
plt.rcParams["font.family"] = "Times New Roman"
plt.rcParams["font.size"] = 18  # 全局字号放大
plt.figure(figsize=(14, 7), dpi=150)

# 真实值
plt.plot(df["date"], df["y_true"], linewidth=3.0, label="Ground Truth")

# 六条预测曲线（按题意的顺序）
order = [
    "SARIMA//SVR+ELM(SSA)",
    "SARIMA//SVR+ELM",
    "SARIMA+SVR+ELM(SSA)",
    "SARIMA+SVR+ELM",
    "SARIMA//SVR//ELM (SSA)",
    "SARIMA//SVR//ELM",
]
for name in order:
    if name not in df.columns:
        raise KeyError(f"找不到列：{name}，请检查 {csv_four} 中第3~6列与命名是否匹配。")
    plt.plot(df["date"], df[name], linewidth=2.2, label=name)

plt.xlabel("Date", fontsize=20)
plt.ylabel("PTB Incidence rate (1/100000)", fontsize=20)
plt.grid(True, linestyle="--", alpha=0.4)
plt.legend(ncol=2, frameon=True, fontsize=16)  # 图例字号稍小一点，排两列
plt.tight_layout()

# ---------- 保存 ----------
out_svg = base_dir / "331_2017_2019.svg"
plt.savefig(out_svg, format="svg", bbox_inches="tight")
print(f"Saved figure -> {out_svg}")


# %% [code]
# -*- coding: utf-8 -*-
import pandas as pd
import matplotlib.pyplot as plt
from pathlib import Path

# ---------- 路径 ----------
base_dir = Path(r"C:\Users\zhang\PycharmProjects\songhongbo_PTB\3.3")
csv_path = base_dir / "combo_preds_chongqing_2017_2019_XGB_robust.csv"

# ---------- 读取（按索引而非列名） ----------
df = pd.read_csv(csv_path, parse_dates=[0])  # 第0列是date
df = df.sort_values(df.columns[0])           # 按日期列排序

date_col = df.columns[0]  # date
y_col    = df.columns[1]  # y_true
pred_cols = df.columns[2:]  # 第3列到最后一列（六条）

# 如有超过6列预测，只取前6条；少于6条会报错提醒
if len(pred_cols) < 6:
    raise ValueError(f"预测列不足 6 条，实际只有 {len(pred_cols)} 列：{list(pred_cols)}")
pred_cols = pred_cols[:6]

legend_labels = [
    "SARIMA//XGBoost+ELM(SSA)",
    "SARIMA//XGBoost+ELM",
    "SARIMA+XGBoost+ELM(SSA)",
    "SARIMA+XGBoost+ELM",
    "SARIMA//XGBoost//ELM(SSA)",
    "SARIMA//XGBoost//ELM",
]

# ---------- 画图（Times New Roman + 放大字号） ----------
plt.close("all")
plt.rcParams["font.family"] = "Times New Roman"
plt.rcParams["font.size"] = 18
plt.figure(figsize=(14, 7), dpi=150)

# 真实值
plt.plot(df[date_col], df[y_col], linewidth=3.0, label="Ground Truth")

# 六条预测曲线（按列索引顺序）
for i, c in enumerate(pred_cols):
    plt.plot(df[date_col], df[c], linewidth=2.2, label=legend_labels[i])

plt.xlabel("Date", fontsize=20)
plt.ylabel("PTB Incidence rate (1/100000)", fontsize=20)
plt.grid(True, linestyle="--", alpha=0.4)
plt.legend(ncol=2, frameon=True, fontsize=16)
plt.tight_layout()

# ---------- 保存 ----------
out_svg = base_dir / "seven_curves_2017_2019_XGB_robust_by_index.svg"
plt.savefig(out_svg, format="svg", bbox_inches="tight")
print(f"Saved figure -> {out_svg}")


# %% [code]
# -*- coding: utf-8 -*-
import pandas as pd
import matplotlib.pyplot as plt
from pathlib import Path

# ---------- 路径 ----------
base_dir = Path(r"C:\Users\zhang\PycharmProjects\songhongbo_PTB\3.3")
csv_path = base_dir / "combo_preds_chongqing_2017_2019_BPNN_robust.csv"

# ---------- 读取（按索引而非列名） ----------
df = pd.read_csv(csv_path, parse_dates=[0])  # 第0列是date
df = df.sort_values(df.columns[0])           # 按日期列排序

date_col = df.columns[0]     # date
y_col    = df.columns[1]     # y_true
pred_cols = df.columns[2:]   # 第3列到最后一列（六条）

if len(pred_cols) < 6:
    raise ValueError(f"预测列不足 6 条，实际只有 {len(pred_cols)} 列：{list(pred_cols)}")
pred_cols = pred_cols[:6]

legend_labels = [
    "SARIMA//BPNN+ELM(SSA)",
    "SARIMA//BPNN+ELM",
    "SARIMA+BPNN+ELM(SSA)",
    "SARIMA+BPNN+ELM",
    "SARIMA//BPNN//ELM(SSA)",
    "SARIMA//BPNN//ELM",
]

# ---------- 画图（Times New Roman + 放大字号） ----------
plt.close("all")
plt.rcParams["font.family"] = "Times New Roman"
plt.rcParams["font.size"] = 18
plt.figure(figsize=(14, 7), dpi=150)

# 真实值
plt.plot(df[date_col], df[y_col], linewidth=3.0, label="Ground Truth")

# 六条预测曲线（按列索引顺序）
for i, c in enumerate(pred_cols):
    plt.plot(df[date_col], df[c], linewidth=2.2, label=legend_labels[i])

plt.xlabel("Date", fontsize=20)
plt.ylabel("PTB Incidence rate (1/100000)", fontsize=20)
plt.grid(True, linestyle="--", alpha=0.4)
plt.legend(ncol=2, frameon=True, fontsize=16)
plt.tight_layout()

# ---------- 保存 ----------
out_svg = base_dir / "seven_curves_2017_2019_BPNN_robust_by_index.svg"
plt.savefig(out_svg, format="svg", bbox_inches="tight")
print(f"Saved figure -> {out_svg}")


# %% [code]
# -*- coding: utf-8 -*-
import pandas as pd
import matplotlib.pyplot as plt
from pathlib import Path

# ===== 路径与文件 =====
base_dir = Path(r"C:\Users\zhang\PycharmProjects\songhongbo_PTB\exports")
file_tpl = "chongqing_ssa_elm_test_2017_2019_k{K}.csv"
files = [base_dir / file_tpl.format(K=k) for k in range(1, 7)]  # k1..k6

# 额外曲线（rongyu 数据）
rongyu_path = Path(r"C:\Users\zhang\PycharmProjects\songhongbo_PTB\exports_rongyu\chongqing_ssa_elm_test_2017_2019_k6_rongyu.csv")
rongyu_label = "SARIMA//SVR+ELM(SSA)+non-adjacent provinces"

# 对应标签（前 6 条）
labels = [
    "SARIMA//SVR+ELM(SSA)",
    "SARIMA//SVR+ELM(SSA)+1",
    "SARIMA//SVR+ELM(SSA)+2",
    "SARIMA//SVR+ELM(SSA)+3",
    "SARIMA//SVR+ELM(SSA)+4",
    "SARIMA//SVR+ELM(SSA)+5",
]

# ===== 读取并对齐 =====
series_list = []
for p in files:
    df = pd.read_csv(p, parse_dates=[0])  # 0: date, 1: y_true, 2: y_pred
    df = df.sort_values(df.columns[0])
    series_list.append({
        "path": p,
        "date": df.iloc[:, 0],
        "y_true": df.iloc[:, 1],
        "y_pred": df.iloc[:, 2],
    })

# 真实值用第一个文件的（通常一致）
date_base = series_list[0]["date"]
y_true_base = series_list[0]["y_true"]

# 读取 rongyu 额外曲线（尽量兼容列名/顺序）
df_r = pd.read_csv(rongyu_path)
# 解析日期列
if "date" in df_r.columns:
    date_r = pd.to_datetime(df_r["date"])
else:
    date_r = pd.to_datetime(df_r.iloc[:, 0])
# 找 y_pred 列
if "y_pred" in df_r.columns:
    y_pred_r = pd.to_numeric(df_r["y_pred"], errors="coerce")
else:
    y_pred_r = pd.to_numeric(df_r.iloc[:, -1], errors="coerce")

# 为了稳妥，对齐到主时间轴（若两者完全一致也无妨）
df_r_aligned = pd.DataFrame({"date": date_r, "y_pred_r": y_pred_r}).dropna()
df_r_aligned = df_r_aligned.merge(
    pd.DataFrame({"date": date_base}), on="date", how="right"
).sort_values("date")
date_r = df_r_aligned["date"]
y_pred_r = df_r_aligned["y_pred_r"]

# ===== 画图（Times New Roman + 放大字号）=====
plt.close("all")
plt.rcParams["font.family"] = "Times New Roman"
plt.rcParams["font.size"] = 18

plt.figure(figsize=(14, 7), dpi=150)

# 真实值
plt.plot(date_base, y_true_base, linewidth=3.0, label="Ground Truth")

# 原 6 条预测
for s, lab in zip(series_list, labels):
    plt.plot(s["date"], s["y_pred"], linewidth=2.2, label=lab)

# 新增 rongyu 曲线（用虚线区分）
plt.plot(date_r, y_pred_r, linewidth=2.6, linestyle="--", label=rongyu_label)

plt.xlabel("Date", fontsize=20)
plt.ylabel("PTB Incidence rate (1/100000)", fontsize=20)
plt.grid(True, linestyle="--", alpha=0.4)
plt.legend(ncol=2, frameon=True, fontsize=16)
plt.tight_layout()

# ===== 保存（避免覆盖原图）=====
out_svg = base_dir / "eight_curves_ablation_k1_to_k6_plus_rongyu.svg"
plt.savefig(out_svg, format="svg", bbox_inches="tight")
print(f"Saved figure -> {out_svg}")


# %% [code]
