# Supplementary material for: A hybrid machine learning model for pulmonary tuberculosis forecasting of Chongqing with adjacent-region data
Source: PLoS One. 2025 Dec 31;20(12):e0339453. doi: 10.1371/journal.pone.0339453 (PMC12755765; doi:10.1371/journal.pone.0339453)
Supplement: S1 File — (ZIP) [file pone.0339453.s001.zip › PTB_code/picture/picture_classic_ml.py]

# -*- coding: utf-8 -*-
import pandas as pd
import numpy as np
import matplotlib.pyplot as plt
from pathlib import Path

# ---------- 路径设置 ----------
EXPORT_DIR = Path(r"C:\Users\zhang\PycharmProjects\songhongbo_PTB\exports")
FILE_CORE = EXPORT_DIR / "chongqing_ssa_elm_test_2017_2019.csv"       # 本文模型
FILE_BASE = EXPORT_DIR / "baseline_preds_chongqing_2017_2019.csv"    # 10个baseline

# ---------- 读入数据 ----------
core = pd.read_csv(FILE_CORE)
base = pd.read_csv(FILE_BASE)

# 统一日期、排序与索引
for df in (core, base):
    # 列名容错：可能是 'date' 或 'Date'
    date_col = [c for c in df.columns if c.lower() == "date"][0]
    df[date_col] = pd.to_datetime(df[date_col])
    df.sort_values(date_col, inplace=True)
    df.set_index(date_col, inplace=True)

# 对齐两个表（以交集为准）
idx = core.index.intersection(base.index)
core = core.loc[idx]
base = base.loc[idx]

# y_true 一致性校验（若两表都有 y_true）
if "y_true" in core.columns and "y_true" in base.columns:
    diff = np.nanmax(np.abs(core["y_true"].values - base["y_true"].values))
    if not np.isnan(diff) and diff > 1e-6:
        print("[WARN] 两个文件的 y_true 存在微小差异，后续以 core['y_true'] 为准。")

# ---------- 抽取 baseline 列名（做容错匹配） ----------
def find_col(df, patterns):
    """在 df 列名中按顺序查找包含任一 pattern(不区分大小写) 的列，找到即返回原列名；找不到返回 None。"""
    cols_lower = {c.lower(): c for c in df.columns}
    for pat in patterns:
        pat_low = pat.lower()
        for c in df.columns:
            if pat_low in c.lower():
                return c
    return None

# 图1需要：SARIMA, ARIMA, ETS, GM(1,1)
col_sarima = find_col(base, ["sarima"])
col_arima  = find_col(base, ["arima"])
col_ets    = find_col(base, ["ets", "exponential", "holtwinters"])
col_gm     = find_col(base, ["gm(1,1)", "gm11", "gm"])

# 图2需要：SVR, ELM, XGB, BPNN, RNN, LSTM
col_svr  = find_col(base, ["svr"])
col_elm  = find_col(base, ["elm"])
col_xgb  = find_col(base, ["xgb", "xgboost"])
col_bpnn = find_col(base, ["bpnn", "mlp"])
col_rnn  = find_col(base, ["rnn"])
col_lstm = find_col(base, ["lstm"])

# 本文模型列名（固定使用 core['y_pred']）
col_core_pred = "y_pred"
assert col_core_pred in core.columns, "core 表中缺少 y_pred 列"

# ---------- Matplotlib 字体/样式（Times New Roman + 大字号） ----------
plt.rcParams["font.family"] = "Times New Roman"
plt.rcParams["font.size"] = 18                     # 基础字号
LABEL_SIZE = 20
LEGEND_SIZE = 16
TICK_SIZE = 16

# ---------- 图1：本文模型 + SARIMA + ARIMA + ETS + GM(1,1) ----------
fig1, ax1 = plt.subplots(figsize=(12, 6))
ax1.plot(core.index, core[col_core_pred].values, lw=2.2, label="The proposed model")
if col_sarima: ax1.plot(base.index, base[col_sarima].values, lw=2.0, label="SARIMA")
if col_arima:  ax1.plot(base.index, base[col_arima].values,  lw=2.0, label="ARIMA")
if col_ets:    ax1.plot(base.index, base[col_ets].values,    lw=2.0, label="ETS")
if col_gm:     ax1.plot(base.index, base[col_gm].values,     lw=2.0, label="GM(1,1)")

# 也可画一下真值作为视觉参考
if "y_true" in core.columns:
    ax1.plot(core.index, core["y_true"].values, lw=1.8, linestyle="--", label="Ground truth")

# ax1.set_title("Chongqing: This paper vs SARIMA/ARIMA/ETS/GM(1,1) (2017–2019)", fontsize=TITLE_SIZE)
ax1.set_xlabel("Date", fontsize=LABEL_SIZE)
ax1.set_ylabel("PTB Incidence rate (1/100000)", fontsize=LABEL_SIZE)
ax1.tick_params(axis="x", labelsize=TICK_SIZE, rotation=0)
ax1.tick_params(axis="y", labelsize=TICK_SIZE)
ax1.grid(alpha=0.25, linestyle="--", linewidth=0.8)
ax1.legend(fontsize=LEGEND_SIZE, frameon=False, ncol=2, loc="best")

out1 = EXPORT_DIR / "fig_chongqing_core_vs_classic.svg"
fig1.tight_layout()
fig1.savefig(out1, format="svg")
plt.close(fig1)

# ---------- 图2：本文模型 + SVR/ELM/XGB/BPNN/RNN/LSTM ----------
fig2, ax2 = plt.subplots(figsize=(12, 6))
ax2.plot(core.index, core[col_core_pred].values, lw=2.2, label="The proposed model")
if col_svr:  ax2.plot(base.index, base[col_svr].values,  lw=2.0, label="SVR")
if col_elm:  ax2.plot(base.index, base[col_elm].values,  lw=2.0, label="ELM")
if col_xgb:  ax2.plot(base.index, base[col_xgb].values,  lw=2.0, label="XGB")
if col_bpnn: ax2.plot(base.index, base[col_bpnn].values, lw=2.0, label="BPNN")
if col_rnn:  ax2.plot(base.index, base[col_rnn].values,  lw=2.0, label="RNN")
if col_lstm: ax2.plot(base.index, base[col_lstm].values, lw=2.0, label="LSTM")

# 同样可叠加真值
if "y_true" in core.columns:
    ax2.plot(core.index, core["y_true"].values, lw=1.8, linestyle="--", label="Ground truth")

# ax2.set_title("Chongqing: This paper vs SVR/ELM/XGB/BPNN/RNN/LSTM (2017–2019)", fontsize=TITLE_SIZE)
ax2.set_xlabel("Date", fontsize=LABEL_SIZE)
ax2.set_ylabel("PTB Incidence rate (1/100000)", fontsize=LABEL_SIZE)
ax2.tick_params(axis="x", labelsize=TICK_SIZE, rotation=0)
ax2.tick_params(axis="y", labelsize=TICK_SIZE)
ax2.grid(alpha=0.25, linestyle="--", linewidth=0.8)
ax2.legend(fontsize=LEGEND_SIZE, frameon=False, ncol=3, loc="best")

out2 = EXPORT_DIR / "fig_chongqing_core_vs_ml.svg"
fig2.tight_layout()
fig2.savefig(out2, format="svg")
plt.close(fig2)

print(f"Saved:\n - {out1}\n - {out2}")
