# Supplementary material for: A hybrid machine learning model for pulmonary tuberculosis forecasting of Chongqing with adjacent-region data
Source: PLoS One. 2025 Dec 31;20(12):e0339453. doi: 10.1371/journal.pone.0339453 (PMC12755765; doi:10.1371/journal.pone.0339453)
Supplement: S1 File — (ZIP) [file pone.0339453.s001.zip › PTB_code/picture/picture_hybrid.py]

# -*- coding: utf-8 -*-
import pandas as pd
import matplotlib.pyplot as plt
import matplotlib.dates as mdates
from pathlib import Path

# ===== 1) 路径 =====
base = Path(r"C:\Users\zhang\PycharmProjects\songhongbo_PTB\exports")
file_ours = base / "chongqing_ssa_elm_test_2017_2019.csv"        # (date, y_true, y_pred)
file_hybrid = base / "hybrid_preds_chongqing_2017_2019.csv"      # (date, y_true, <8个模型>)
out_svg = base / "chongqing_all_models_2017_2019.svg"

# ===== 2) 读取 & 合并 =====
df_ours = pd.read_csv(file_ours, encoding="utf-8-sig", parse_dates=["date"])
df_hyb  = pd.read_csv(file_hybrid, encoding="utf-8-sig", parse_dates=["date"])

# 合并（只保留两表交集的日期）
df = pd.merge(df_hyb, df_ours[["date", "y_pred"]].rename(columns={"y_pred": "The proposed model"}),
              on="date", how="inner")

# 确保按时间排序
df = df.sort_values("date").reset_index(drop=True)

# ===== 3) 准备要画的列 =====
# 真值
y_true_col = "y_true"
# 我们的方法
ours_col = "The proposed model"
# 混合模型（剔除 date / y_true / ours）
model_cols = [c for c in df.columns if c not in ["date", y_true_col, ours_col]]

# ===== 4) Matplotlib 全局样式（论文风） =====
plt.rcParams["font.family"] = "Times New Roman"
plt.rcParams["font.size"] = 18          # 全局字号
plt.rcParams["axes.labelsize"] = 20     # 坐标轴标签字号
plt.rcParams["legend.fontsize"] = 16    # 图例字号
plt.rcParams["xtick.labelsize"] = 16
plt.rcParams["ytick.labelsize"] = 16

# ===== 5) 绘图 =====
fig, ax = plt.subplots(figsize=(14, 6))

# 先画真值（黑色更醒目）
ax.plot(df["date"], df[y_true_col], label="Ground Truth", linewidth=2.8, color="black")

# 画我们的模型
ax.plot(df["date"], df[ours_col], label=ours_col, linewidth=2.6)

# 画 8 个混合模型
for c in model_cols:
    ax.plot(df["date"], df[c], label=c, linewidth=2.0, alpha=0.9)

# X 轴时间格式
ax.xaxis.set_major_locator(mdates.MonthLocator(interval=6))          # 每 6 个月一个主刻度
ax.xaxis.set_major_formatter(mdates.DateFormatter("%Y-%m"))
plt.setp(ax.get_xticklabels(), rotation=0, ha="right")

ax.set_xlabel("Date")
ax.set_ylabel("PTB Incidence rate (1/100000)")

# 图例：放在外侧或下方都可以，下面示例放在图内右上
# 如需放在图外右侧，可用 bbox_to_anchor=(1.01, 1), loc="upper left"
ax.legend(ncol=2, frameon=False, loc="lower left")

ax.grid(True, linestyle="--", linewidth=0.6, alpha=0.5)

# 紧凑布局并导出 SVG
fig.tight_layout()
fig.savefig(out_svg, format="svg")
print(f"Saved figure to: {out_svg}")
# plt.show()  # 如果本地想预览再打开
