# Supplementary material for: A hybrid machine learning model for pulmonary tuberculosis forecasting of Chongqing with adjacent-region data
Source: PLoS One. 2025 Dec 31;20(12):e0339453. doi: 10.1371/journal.pone.0339453 (PMC12755765; doi:10.1371/journal.pone.0339453)
Supplement: S1 File — (ZIP) [file pone.0339453.s001.zip › PTB_code/README.txt]

[Number]_*.py
The leading number of each .py file indicates the experiment corresponding to the respective section in the manuscript.

SARIMA_SVR_ELM_SSA.py / SARIMA_SVR_ELM.py
Proposed combined forecasting models.

SARIMA_SVR_ELM_SSA.py: includes the SSA (Sparrow Search Algorithm) optimization step.

SARIMA_SVR_ELM.py: without the SSA optimization.

exports/
Contains the output results generated and saved after running the code.

my_data/ & my_data_rongyu/
Two preprocessed datasets:

my_data/: adjacent provinces dataset.

my_data_rongyu/: non-adjacent provinces dataset.

picture/
Includes plotting scripts for visualization and figure generation.
