# Supplementary material for: A hybrid machine learning model for pulmonary tuberculosis forecasting of Chongqing with adjacent-region data
Source: PLoS One. 2025 Dec 31;20(12):e0339453. doi: 10.1371/journal.pone.0339453 (PMC12755765; doi:10.1371/journal.pone.0339453)
Supplement: S1 File — (ZIP) [file pone.0339453.s001.zip › PTB_code/requirements.txt]

anyio @ file:///C:/b/abs_5c8w79vk0u/croot/anyio_1745334672105/work
argon2-cffi @ file:///opt/conda/conda-bld/argon2-cffi_1645000214183/work
argon2-cffi-bindings @ file:///C:/b/abs_f11axiliot/croot/argon2-cffi-bindings_1736182463870/work
asttokens @ file:///C:/b/abs_9662ywy9fp/croot/asttokens_1743630464377/work
async-lru @ file:///C:/b/abs_e0hjkvwwb5/croot/async-lru_1699554572212/work
attrs @ file:///C:/b/abs_89hmquz5ga/croot/attrs_1734533130810/work
babel @ file:///C:/b/abs_ffzt1bmjth/croot/babel_1737454394148/work
backcall @ file:///home/ktietz/src/ci/backcall_1611930011877/work
beautifulsoup4 @ file:///C:/b/abs_3fjnplvbrh/croot/beautifulsoup4-split_1752599001105/work
bleach @ file:///C:/b/abs_925i9psm3u/croot/bleach_1732292896852/work
Bottleneck @ file:///C:/b/abs_816hr2khp1/croot/bottleneck_1731058648110/work
brotlicffi @ file:///C:/b/abs_f4lixvzmxt/croot/brotlicffi_1736183286104/work
certifi @ file:///C:/b/abs_67mh6i36ci/croot/certifi_1752653721535/work/certifi
cffi @ file:///C:/b/abs_29_b57if3f/croot/cffi_1736184144340/work
charset-normalizer @ file:///croot/charset-normalizer_1721748349566/work
colorama @ file:///C:/b/abs_a9ozq0l032/croot/colorama_1672387194846/work
comm @ file:///C:/b/abs_67a8058udb/croot/comm_1709322909844/work
cycler==0.12.1
debugpy @ file:///C:/b/abs_bf9oo2vhxp/croot/debugpy_1736269476451/work
decorator @ file:///opt/conda/conda-bld/decorator_1643638310831/work
defusedxml @ file:///tmp/build/80754af9/defusedxml_1615228127516/work
et-xmlfile==1.1.0
exceptiongroup @ file:///C:/b/abs_c5h1o1_b5b/croot/exceptiongroup_1706031441653/work
executing @ file:///opt/conda/conda-bld/executing_1646925071911/work
fastjsonschema @ file:///C:/b/abs_4ev90296ly/croot/python-fastjsonschema_1731939386416/work
filelock==3.13.1
fonttools==4.59.0
fsspec==2024.6.1
h11 @ file:///C:/b/abs_224rqu7kel/croot/h11_1748442031959/work
httpcore @ file:///C:/b/abs_25m7_xthp6/croot/httpcore_1748526065845/work
httpx @ file:///C:/b/abs_9fclaf1b46/croot/httpx_1746747856672/work
idna @ file:///C:/b/abs_aad84bnnw5/croot/idna_1714398896795/work
importlib_metadata @ file:///C:/b/abs_9d0lp1ysmt/croot/importlib_metadata-suite_1732633510972/work
ipykernel @ file:///C:/b/abs_6c9ggygp01/croot/ipykernel_1737660720620/work
ipython @ file:///C:/b/abs_e5729i179y/croot/ipython_1694181400005/work
jedi @ file:///C:/b/abs_3a2kbnlclc/croot/jedi_1733987412687/work
Jinja2==3.1.4
joblib @ file:///C:/b/abs_f4b98l6lgk/croot/joblib_1718217224240/work
json5 @ file:///C:/b/abs_743lprxrv5/croot/json5_1730786818336/work
jsonschema @ file:///C:/b/abs_394_t6__xq/croot/jsonschema_1728486718320/work
jsonschema-specifications @ file:///C:/b/abs_0brvm6vryw/croot/jsonschema-specifications_1699032417323/work
jupyter-events @ file:///C:/b/abs_9cm3qlticu/croot/jupyter_events_1741184612840/work
jupyter-lsp @ file:///C:/b/abs_7171flzdkg/croot/jupyter-lsp-meta_1745827033118/work
jupyter_client @ file:///C:/b/abs_149bw133if/croot/jupyter_client_1737570986926/work
jupyter_core @ file:///C:/b/abs_7c6fipznw3/croot/jupyter_core_1751991383524/work
jupyter_server @ file:///C:/b/abs_cdpu8und98/croot/jupyter_server_1751996637146/work
jupyter_server_terminals @ file:///C:/b/abs_adjrm9dtns/croot/jupyter_server_terminals_1744706714294/work
jupyterlab @ file:///C:/b/abs_79ucqim8vh/croot/jupyterlab_1752046383161/work
jupyterlab_pygments @ file:///C:/b/abs_d5alfet8m6/croot/jupyterlab_pygments_1741124274578/work
jupyterlab_server @ file:///C:/b/abs_fdi5r_tpjc/croot/jupyterlab_server_1725865372811/work
kiwisolver==1.4.7
MarkupSafe==2.1.5
matplotlib==3.5.1
matplotlib-inline @ file:///C:/ci/matplotlib-inline_1661915841596/work
mistune @ file:///C:/b/abs_77yql3poyz/croot/mistune_1741124004410/work
mkl-service==2.4.0
mkl_fft @ file:///C:/Users/dev-admin/mkl/mkl_fft_1730823082242/work
mkl_random @ file:///C:/Users/dev-admin/mkl/mkl_random_1730822522280/work
mpmath==1.3.0
nbclient @ file:///C:/b/abs_a09c4t3h8x/croot/nbclient_1741124030330/work
nbconvert @ file:///C:/b/abs_c27_60dzt8/croot/nbconvert-meta_1741191385337/work
nbformat @ file:///C:/b/abs_c2jkw46etm/croot/nbformat_1728050303821/work
nest-asyncio @ file:///C:/b/abs_65d6lblmoi/croot/nest-asyncio_1708532721305/work
networkx==3.2.1
notebook @ file:///C:/b/abs_2etl6y89ui/croot/notebook_1752060897959/work
notebook_shim @ file:///C:/b/abs_9ctyfgpncn/croot/notebook-shim_1741707829491/work
numexpr @ file:///C:/b/abs_05o8p7bfml/croot/numexpr_1730215959182/work
numpy @ file:///C:/b/abs_6emx8om0_1/croot/numpy_and_numpy_base_1736283274014/work/dist/numpy-2.0.2-cp39-cp39-win_amd64.whl#sha256=86a2988a3f61b9be02fd60b95d91c75a75422c62cb232c3a48b188843e2d11b6
openpyxl @ file:///C:/b/abs_6cdczthntz/croot/openpyxl_1736371239628/work
overrides @ file:///C:/b/abs_cfh89c8yf4/croot/overrides_1699371165349/work
packaging @ file:///C:/b/abs_3by6s2fa66/croot/packaging_1734472138782/work
pandas @ file:///C:/b/abs_d5idbck212/croot/pandas_1752872294545/work/dist/pandas-2.3.1-cp39-cp39-win_amd64.whl#sha256=f3a1104bcd85587c7dd0c2187b295d0b8cf464811eed0e3615bef727b66873f8
pandocfilters @ file:///opt/conda/conda-bld/pandocfilters_1643405455980/work
parso @ file:///C:/b/abs_834b4mj92b/croot/parso_1733963322289/work
patsy==1.0.2
pickleshare @ file:///tmp/build/80754af9/pickleshare_1606932040724/work
pillow==11.3.0
platformdirs @ file:///C:/b/abs_ddh15014or/croot/platformdirs_1744273060660/work
prometheus_client @ file:///C:/b/abs_8b175q_ub8/croot/prometheus_client_1744271638821/work
prompt-toolkit @ file:///C:/b/abs_68uwr58ed1/croot/prompt-toolkit_1704404394082/work
psutil @ file:///C:/b/abs_b5gv3mn55h/croot/psutil_1736371546320/work
pure-eval @ file:///opt/conda/conda-bld/pure_eval_1646925070566/work
pycparser @ file:///tmp/build/80754af9/pycparser_1636541352034/work
Pygments @ file:///C:/b/abs_e4bg5vh5j_/croot/pygments_1744667628203/work
pyparsing==3.2.3
PySocks @ file:///C:/ci/pysocks_1605307512533/work
python-dateutil @ file:///C:/b/abs_3au_koqnbs/croot/python-dateutil_1716495777160/work
python-json-logger @ file:///C:/b/abs_0cm_mnox0z/croot/python-json-logger_1734370042436/work
pytz @ file:///C:/b/abs_f8wdzeix0n/croot/pytz_1752135878094/work
pywin32==308
pywinpty @ file:///C:/b/abs_883wh7sts8/croot/pywinpty_1741871674963/work
PyYAML @ file:///C:/b/abs_14xkfs39bx/croot/pyyaml_1728657968772/work
pyzmq @ file:///C:/b/abs_f3yte6j5yn/croot/pyzmq_1734711069724/work
referencing @ file:///C:/b/abs_09f4hj6adf/croot/referencing_1699012097448/work
requests @ file:///C:/b/abs_0b3h9d_724/croot/requests_1750426345668/work
rfc3339-validator @ file:///C:/b/abs_ddfmseb_vm/croot/rfc3339-validator_1683077054906/work
rfc3986-validator @ file:///C:/b/abs_6e9azihr8o/croot/rfc3986-validator_1683059049737/work
rpds-py @ file:///C:/b/abs_0c6z5kcdb6/croot/rpds-py_1736545465023/work
scikit-learn @ file:///C:/b/abs_0dwalqot3o/croot/scikit-learn_1737988780693/work/dist/scikit_learn-1.6.1-cp39-cp39-win_amd64.whl#sha256=5d1fd0a91f9c244e66bf5bcca98333fb0af3ed1fea525b6d0398fc53eb9dc17f
scipy @ file:///C:/Users/dev-admin/cr_scipy-feedstock/scipy_1733774324044/work/dist/scipy-1.13.1-cp39-cp39-win_amd64.whl#sha256=f7218697f964ae4372cdcb6f20a05db0d338ccc574c96e9dbf235ed6547dd462
Send2Trash @ file:///C:/b/abs_7e73ol18dl/croot/send2trash_1736542724140/work
six @ file:///C:/b/abs_149wuyuo1o/croot/six_1744271521515/work
sniffio @ file:///C:/b/abs_3akdewudo_/croot/sniffio_1705431337396/work
soupsieve @ file:///C:/b/abs_bbsvy9t4pl/croot/soupsieve_1696347611357/work
stack-data @ file:///opt/conda/conda-bld/stack_data_1646927590127/work
statsmodels==0.14.5
sympy==1.13.3
terminado @ file:///C:/b/abs_25nakickad/croot/terminado_1671751845491/work
threadpoolctl @ file:///C:/b/abs_def0dwqlft/croot/threadpoolctl_1719407816649/work
tinycss2 @ file:///C:/b/abs_df38owi5ma/croot/tinycss2_1738337725183/work
tomli @ file:///C:/Windows/TEMP/abs_ac109f85-a7b3-4b4d-bcfd-52622eceddf0hy332ojo/croots/recipe/tomli_1657175513137/work
torch==2.7.1+cu118
torchaudio==2.7.1+cu118
torchvision==0.22.1+cu118
tornado @ file:///C:/b/abs_7dzpc171lf/croot/tornado_1748956950306/work
traitlets @ file:///C:/b/abs_bfsnoxl4pq/croot/traitlets_1718227069245/work
typing_extensions @ file:///C:/b/abs_0ffjxtihug/croot/typing_extensions_1734714875646/work
tzdata @ file:///croot/python-tzdata_1746123641790/work
urllib3 @ file:///C:/b/abs_393g1ayee_/croot/urllib3_1750775481226/work
wcwidth @ file:///C:/b/abs_0c8p4c33bp/croot/wcwidth_1750352902378/work
webencodings==0.5.1
websocket-client @ file:///C:/b/abs_5dmnxxoci9/croot/websocket-client_1715878351319/work
win-inet-pton @ file:///C:/ci/win_inet_pton_1605306162074/work
xgboost==2.1.4
xlrd==2.0.2
zipp @ file:///C:/b/abs_2fcpcg89my/croot/zipp_1732630746332/work
