# Supplementary material for: A hybrid machine learning model for pulmonary tuberculosis forecasting of Chongqing with adjacent-region data
Source: PLoS One. 2025 Dec 31;20(12):e0339453. doi: 10.1371/journal.pone.0339453 (PMC12755765; doi:10.1371/journal.pone.0339453)
Supplement: S1 File — (ZIP) [file pone.0339453.s001.zip › PTB_code/SARIMA_SVR_ELM.py]

# -*- coding: utf-8 -*-
"""
Panel forecasting demo: per-series SARIMA & SVR -> weighted stacking -> ELM
Train (for scaler & meta): 2005-01 ~ 2016-12
Test (meta-test):          2017-01 ~ 2019-12
Base models make 1-step-ahead rolling forecasts (monthly).
"""

import numpy as np
import pandas as pd
import warnings
warnings.filterwarnings("ignore")
from statsmodels.tsa.statespace.sarimax import SARIMAX
from sklearn.svm import SVR
from numpy.linalg import pinv
from statsmodels.tools.sm_exceptions import ConvergenceWarning
from pathlib import Path

def mape(y_true, y_pred, eps=1e-12):
    import numpy as np
    y_true = np.asarray(y_true)
    y_pred = np.asarray(y_pred)
    mask = np.abs(y_true) > eps           # 过滤掉为0或极接近0的真实值
    if not np.any(mask):
        return np.nan                     # 若全为0则无法定义MAPE
    return 100.0 * np.mean(np.abs((y_pred[mask] - y_true[mask]) / y_true[mask]))


def load_panel_from_folder(base_folder: str, start_year: int = 2005, end_year: int = 2019) -> pd.DataFrame:
    """
    读取形如 'YYYY_monthly_extracted.csv' 的年度文件（每个文件恰好 12 行），
    丢弃原文件中的“时间”列顺序，按每年 1..12 月重新生成标准化的月末索引，
    并纵向拼接为一个 (180, 6) 的 DataFrame（2005-01 ~ 2019-12，月频）。
    """
    base = Path(base_folder)
    assert base.exists(), f"文件夹不存在：{base}"

    regions = ["Chongqing", "Hubei", "Shanxi", "Sichuan", "Guizhou", "Hunan"]
    expected_cols = ["时间"] + regions

    frames = []
    # 尝试两种常见编码，优先 utf-8-sig（你前面导出 CSV 用的是这个）
    encodings_to_try = ["utf-8-sig", "utf-8", "gbk"]

    for year in range(start_year, end_year + 1):
        fname = base / f"{year}_monthly_extracted.csv"
        assert fname.exists(), f"找不到文件：{fname}"

        last_err = None
        for enc in encodings_to_try:
            try:
                df_y = pd.read_csv(fname, encoding=enc)
                break
            except Exception as e:
                last_err = e
                df_y = None
        if df_y is None:
            raise RuntimeError(f"读取 {fname} 失败。最后错误：{last_err}")

        # 列检查与重排
        missing = [c for c in regions if c not in df_y.columns]
        if missing:
            raise ValueError(f"{fname} 缺少列：{missing}。实际列为：{df_y.columns.tolist()}")

        # 只取需要的 6 列，尽量转成 float（去掉可能的千分位逗号、空格等）
        vals = df_y[regions].copy()
        for c in regions:
            if vals[c].dtype == object:
                vals[c] = vals[c].astype(str).str.replace(",", "").str.strip()
            vals[c] = pd.to_numeric(vals[c], errors="coerce")

        # 校验行数（期望每年 12 行）
        if len(vals) != 12:
            # 如果不是 12 行，尝试从“时间”列（若存在）按月份排序并去重
            if "时间" in df_y.columns:
                # 尝试解析成日期；解析失败会是 NaT
                t = pd.to_datetime(df_y["时间"], errors="coerce")
                order = t.argsort(kind="mergesort")  # 稳定排序
                vals = vals.iloc[order].reset_index(drop=True)
            # 取前 12 行（或报错）
            if len(vals) < 12:
                raise ValueError(f"{fname} 行数为 {len(vals)}，不足 12 行，无法构造完整月份。")
            vals = vals.iloc[:12].reset_index(drop=True)

        # 为本年构造标准月末索引（忽略原 CSV 的“时间”列）
        idx_year = pd.date_range(f"{year}-01-31", periods=12, freq="M")
        df_year = pd.DataFrame(vals.values, index=idx_year, columns=regions)

        frames.append(df_year)

    # 纵向拼接成完整 2005-01..2019-12 的面板
    df = pd.concat(frames, axis=0)
    # 最终再确认形状
    expected_rows = (end_year - start_year + 1) * 12
    assert df.shape == (expected_rows, len(regions)), f"拼接后形状异常：{df.shape}"

    # 可选：按时间确保排序；类型统一为 float64
    df = df.sort_index()
    df = df.astype("float64")

    return df


# ============ 0) 准备数据（将此处换成你的真实 df） ============
def make_dummy_panel(n_regions=6, seed=42):
    dates = pd.date_range("2005-01-01", "2019-12-01", freq="MS")  # 180 月
    T = len(dates)
    rng = np.random.default_rng(seed)
    data = {}
    for r in range(n_regions):
        trend = 0.02*np.arange(T) + rng.normal(0, 0.2, T)
        seasonal = 2.0*np.sin(2*np.pi*(np.arange(T)+r)/12.0)
        noise = rng.normal(0, 0.8+0.2*r, T)
        data[f"region_{r}"] = 10 + 0.5*r + trend + seasonal + noise
    return pd.DataFrame(data, index=dates)


df = load_panel_from_folder(
    base_folder="my_data",
    start_year=2005, end_year=2019
)
n_regions = df.shape[1]
print(df.shape, df.index[:3], df.columns.tolist())

n_regions = df.shape[1]
print(f"[Data] shape={df.shape}  (T=180, n={n_regions})")

# ============ 1) 时间切分 ============
SCALER_FIT_END = "2016-12-31"    # 标准化/训练窗口的截止
BASE_PRED_START = "2006-01-31"   # 基模型滚动预测起点（考虑 L=12）
BASE_PRED_END   = "2019-12-31"

META_TRAIN_START, META_TRAIN_END = "2006-01-31", "2016-12-31"
META_TEST_START,  META_TEST_END  = "2017-01-31", "2019-12-31"

pred_index_all  = pd.date_range(BASE_PRED_START, BASE_PRED_END, freq="M")
dates_meta_train = pd.date_range(META_TRAIN_START, META_TRAIN_END, freq="M")
dates_meta_test  = pd.date_range(META_TEST_START,  META_TEST_END,  freq="M")

# ============ 2) 标准化（与训练窗重合：2005–2016） ============
df_std = df.copy()
scalers = {}
for col in df.columns:
    mu = df.loc[:SCALER_FIT_END, col].mean()
    sd = df.loc[:SCALER_FIT_END, col].std(ddof=0)
    sd = sd if sd > 1e-8 else 1.0
    df_std[col] = (df[col] - mu) / sd
    scalers[col] = (mu, sd)
print("[Standardize] use 2005-01..2016-12 stats per region.")

# ============ 3) 工具函数：稳健“取标量” ============
def _as_scalar(x):
    if hasattr(x, "values"):
        x = x.values
    arr = np.asarray(x)
    return float(arr.ravel()[0])

# ============ 4) 基模型：SARIMA & SVR 的一步滚动 ============
def roll_forecast_sarima_1step(y_std: pd.Series,
                               pred_index: pd.DatetimeIndex,
                               seasonal_order=(0,1,1,12),
                               order=(1,1,1),
                               maxiter=400,
                               min_history=24,   # 最少用2年样本再开始拟合，可按需改成36
                               suppress_warn=False):
    """
    改进点：
    1) 暖启动：上一月的参数作为本月 fit 的 start_params；
    2) 失败时自动换优化器：LBFGS -> Nelder-Mead -> Powell；
    3) 样本太短时跳过复杂拟合，用上一期值兜底（可避免前期反复不收敛）；
    4) 可选关闭收敛警告的打印（不影响模型内部判断）。
    """
    if suppress_warn:
        warnings.filterwarnings("ignore", category=ConvergenceWarning)

    preds = []
    prev_params = None  # 用于 warm-start

    for t in pred_index:
        end_train = (t - pd.offsets.MonthEnd(1))
        train_series = y_std.loc[:end_train].astype(float)

        # 样本太短时的温和兜底（避免小样本+季节参数引发不收敛）
        if len(train_series) < min_history:
            preds.append(float(train_series.iloc[-1]))
            continue

        fitted = False
        last_val = float(train_series.iloc[-1])

        # 尝试不同优化器，带暖启动
        for method, miters in [("lbfgs", maxiter), ("nm", 600), ("powell", 400)]:
            try:
                model = SARIMAX(train_series,
                                order=order,
                                seasonal_order=seasonal_order,
                                enforce_stationarity=True,     # 收敛更稳：可按需改 False
                                enforce_invertibility=True)    # 同上
                res = model.fit(disp=False,
                                method=method,
                                maxiter=miters,
                                start_params=prev_params)

                # 有些版本用 mle_retvals，有些没有；都兼容一下
                converged = True
                if hasattr(res, "mle_retvals") and isinstance(res.mle_retvals, dict):
                    converged = bool(res.mle_retvals.get("converged", True))

                pm = res.get_forecast(steps=1).predicted_mean
                f = _as_scalar(pm)
                preds.append(f)
                prev_params = res.params  # 暖启动参数
                fitted = True
                break
            except Exception:
                continue

        if not fitted:
            # 最终兜底：用上一期值
            preds.append(last_val)

    return pd.Series(preds, index=pred_index, name=y_std.name)

def roll_forecast_svr_1step(y_std: pd.Series,
                            pred_index: pd.DatetimeIndex,
                            L=12, svr_params=None):
    if svr_params is None:
        svr_params = dict(kernel="rbf", C=10.0, epsilon=0.1, gamma="scale")
    preds = []
    y_all = y_std  # 简写
    for t in pred_index:
        end_train = (t - pd.offsets.MonthEnd(1))
        y = y_all.loc[:end_train].values
        # 至少需要 L+1 个月才能构造训练样本
        if len(y) <= L:
            preds.append(np.nan)
            continue
        # 构造滞后特征（等价 make_lagged_xy）
        X_tr = np.column_stack([y[i:len(y)-L+i] for i in range(L)][::-1])  # (N, L)
        y_tr = y[L:]                                                       # (N,)
        svr = SVR(**svr_params).fit(X_tr, y_tr)
        # 预测 t
        last_L = y[-L:]
        x_t = last_L[::-1].reshape(1, -1)
        pred = svr.predict(x_t)        # (1,) 或 0维
        preds.append(_as_scalar(pred))
    return pd.Series(preds, index=pred_index, name=y_std.name)

# 对所有地区生成基模型预测
sarima_pred_list, svr_pred_list = [], []
for col in df_std.columns:
    s = df_std[col]
    sar = roll_forecast_sarima_1step(
        s, pred_index_all,
        seasonal_order=(0, 1, 1, 12), order=(1, 1, 1),
        maxiter=400, min_history=24, suppress_warn=True  # 可按需调
    )
    svr = roll_forecast_svr_1step(s, pred_index_all, L=12)
    sarima_pred_list.append(sar.rename(col))
    svr_pred_list.append(svr.rename(col))

sarima_pred_df = pd.concat(sarima_pred_list, axis=1)  # (rows=2006-01..2019-12, cols=n)
svr_pred_df    = pd.concat(svr_pred_list,    axis=1)
print(f"[Base preds] SARIMA {sarima_pred_df.shape}, SVR {svr_pred_df.shape}")

# ============ 5) 权重并拼接堆叠特征 (2n 列) ============
rng = np.random.default_rng(123)
raw_w = rng.random(n_regions)
w = np.exp(raw_w) / np.exp(raw_w).sum()   # 正且和为 1
weights = pd.Series(w, index=df.columns, name="w")

sar_w = sarima_pred_df * weights.values  # (T_base, n)
svr_w = svr_pred_df    * weights.values  # (T_base, n)

X_blocks = []
for col in df.columns:
    X_blocks.append(sar_w[[col]].rename(columns={col: f"{col}_SARIMA"}))
    X_blocks.append(svr_w[[col]].rename(columns={col: f"{col}_SVR"}))
X_all = pd.concat(X_blocks, axis=1)      # (T_base, 2n)
print(f"[Stack feature] X_all {X_all.shape} (columns: region_i_SARIMA, region_i_SVR ...)")

# ============ 6) 目标序列（示例：全国=各地区逐月平均），并按训练窗标准化 ============
y_nat = df['Chongqing']  # 如需预测某个具体地区，这里改为 df['region_k']
mu_y  = y_nat.loc[:SCALER_FIT_END].mean()
sd_y  = y_nat.loc[:SCALER_FIT_END].std(ddof=0)
sd_y  = sd_y if sd_y > 1e-8 else 1.0
y_nat_std = (y_nat - mu_y) / sd_y

# ============ 7) 对齐窗口 + 处理缺失（SVR 最早几月可能 NaN） ============
X_all = X_all.loc[pred_index_all]                 # 保证索引对齐
mask = ~X_all.isna().any(axis=1)                  # 只保留基特征完整的月份
X_all = X_all.loc[mask]
y_nat_std = y_nat_std.loc[X_all.index]

# 形成 ELM 训练/测试
X_tr = X_all.loc[dates_meta_train.intersection(X_all.index)].values
y_tr = y_nat_std.loc[dates_meta_train.intersection(X_all.index)].values

X_te = X_all.loc[dates_meta_test.intersection(X_all.index)].values
y_te = y_nat_std.loc[dates_meta_test.intersection(X_all.index)].values

print(f"[Meta data] X_tr={X_tr.shape}, y_tr={y_tr.shape}; X_te={X_te.shape}, y_te={y_te.shape}")

# ============ 8) ELM 融合器（去掉 SSA；输出层岭回归闭式解） ============

import numpy as np

class ELM:
    """
    简单 ELM：
    - 隐藏层权重 W、偏置 b 随机初始化（可设 seed 保持可复现）
    - 输出层 beta 用岭回归闭式解
    - 内部按时间顺序做 80/20 切分，记录 tail 20% 的验证 MAE 到 val_mae_
    """
    def __init__(self, input_dim, hidden_dim=32, activation="tanh", seed=7, l2=1e-3):
        self.input_dim = input_dim
        self.hidden_dim = hidden_dim
        self.activation = activation
        self.seed = seed
        self.l2 = float(l2)
        self.rng = np.random.default_rng(seed)

    def _act(self, Z):
        if self.activation == "tanh":    return np.tanh(Z)
        if self.activation == "relu":    return np.maximum(0.0, Z)
        if self.activation == "sigmoid": return 1.0 / (1.0 + np.exp(-Z))
        raise ValueError(f"Unknown activation: {self.activation}")

    def _ridge_beta(self, H, y, lam):
        A = H.T @ H + lam * np.eye(H.shape[1], dtype=H.dtype)
        b = H.T @ y
        Lc = np.linalg.cholesky(A)
        z  = np.linalg.solve(Lc, b)
        return np.linalg.solve(Lc.T, z)

    def fit(self, X, y):
        X = np.asarray(X, dtype=float)
        y = np.asarray(y, dtype=float).ravel()
        N, D = X.shape
        assert D == self.input_dim

        # 时间顺序 80/20 切分：记录 tail 验证 MAE
        split = max(int(0.8 * N), 1)
        X_tr, y_tr = X[:split], y[:split]
        X_val, y_val = X[split:], y[split:]

        # 随机初始化隐藏层
        self.W = self.rng.normal(0, 1.0, size=(D, self.hidden_dim))
        self.B = self.rng.normal(0, 1.0, size=(self.hidden_dim,))

        # 在训练子集上求 beta 并进行验证
        H_tr  = self._act(X_tr @ self.W + self.B)
        beta  = self._ridge_beta(H_tr, y_tr, lam=self.l2)

        if len(X_val) > 0:
            H_val = self._act(X_val @ self.W + self.B)
            yhat_val = H_val @ beta
            self.val_mae_ = float(np.mean(np.abs(yhat_val - y_val)))
        else:
            self.val_mae_ = float("nan")

        # 最终在全部 meta-train 上重算 beta
        H_all = self._act(X @ self.W + self.B)
        self.beta = self._ridge_beta(H_all, y, lam=self.l2)
        return self

    def predict(self, X):
        X = np.asarray(X, dtype=float)
        H = self._act(X @ self.W + self.B)
        return H @ self.beta


# ===== 训练 & 评估（其余流程与变量名保持不变）=====
ssa_elm = ELM(
    input_dim=X_tr.shape[1],
    hidden_dim=16,
    activation="tanh",
    seed=7,
    l2=1e-3,
)
ssa_elm.fit(X_tr, y_tr)

# 标准化空间预测 → 反标准化到原始单位
y_pred_std = ssa_elm.predict(X_te)
y_pred = y_pred_std * sd_y + mu_y
y_true = y_nat.loc[pd.Index(X_all.index).intersection(dates_meta_test)].values

mae  = np.mean(np.abs(y_pred - y_true))
rmse = np.sqrt(np.mean((y_pred - y_true)**2))
mape_val = mape(y_true, y_pred)
print(f"[SSA-ELM Test 2017-2019] MAE={mae:.3f}, RMSE={rmse:.3f}, MAPE={mape_val:.3f}% (original units)")
print(f"[SSA-ELM] Internal val MAE (std space, 20% tail) = {ssa_elm.val_mae_:.4f}")


# ============ 9) 结果查看（保持不变） ============
out_idx = dates_meta_test.intersection(X_all.index)
out_df = pd.DataFrame({"y_true": y_true, "y_pred": y_pred}, index=out_idx)
print("\n[Head of test predictions]")
print(out_df.head())
# ============ 10) 导出 y_true / y_pred ============

from pathlib import Path
import numpy as np

save_dir = Path("exports")
save_dir.mkdir(parents=True, exist_ok=True)

# 对齐索引并命名
export_df = out_df.copy()
export_df.index.name = "date"

# 1) CSV（Excel 友好）
csv_path = save_dir / "chongqing_no_ssa_elm_test_2017_2019.csv"
export_df.to_csv(csv_path, encoding="utf-8-sig", float_format="%.6f")
print("saved CSV ->", csv_path)

# 2) NPZ（给 numpy / 跨语言快速读取）
npz_path = save_dir / "chongqing_no_ssa_elm_test_2017_2019.npz"
np.savez(
    npz_path,
    date=export_df.index.astype(str).values,
    y_true=export_df["y_true"].values,
    y_pred=export_df["y_pred"].values,
)
print("saved NPZ ->", npz_path)

# （可选）Excel
try:
    xlsx_path = save_dir / "chongqing_no_ssa_elm_test_2017_2019.xlsx"
    export_df.to_excel(xlsx_path, engine="openpyxl", float_format="%.6f")
    print("saved XLSX ->", xlsx_path)
except Exception as e:
    print("Excel 导出失败（可忽略）：", e)
